# Supplementary material for: Loss of Chromosome Y Associates With Altered Immune Cell Trajectories and X‐Inactivation Features
Source: Aging Cell. 2026 May 3;25(5):e70528. doi: 10.1111/acel.70528 (PMC13135724; doi:10.1111/acel.70528)
Supplement: Supplementary file 2 — Table S1: The count and percentage of LOY cells in Tenk10K (phase 1, n = 981) identified from scRNA‐seq, and mosaic chromosomal alteration calls detected by SNParrays. Table S2: The relationship between clonal fraction stemated from DNA genotyping by SNP arrys (whole blood), and clonal fraction estimated from scRNA‐seq (PBMCs) per cell type. Table S3: The relationship between LOY and cells on the development trajectory, classified by cell subtype or pseudotime representing quantile (n = 6). We used logistic regression model adjusted for age, batch, 10PCs, and multiple testing. rs2887399 was encoded in a n additive model 0/1/2. Table S4: Age‐stratified analysis for the relationship between LOY and cells on the development trajectory, classified by cell subtype or pseudotime representing quantile (n = 6). We used logistic regression model adjusted for age, batch, 10PCs, and multiple testing. Individuals were split by the median age (68 years). Table S5: The differential gene expression of LOY cells against non‐LOY cells in 12 cells subtype. Table S6: The proportion‐based pseudobulk differential expression of LOY cells against non‐LOY cells. Table S7: The distribution of XIST expression in male cells. Table S8: The proportion‐based pseudobulk differential expression of XIST for LOY cells against non‐LOY cells. Table S9: Results of the comparison between the percentage of upregulated and the percentage of dowenregulated genes within each cell type and across six different gene classes. Table S10: Differential gene expression between LOY cells against non‐LOY cells in 12 cells subtypes after excluding XIST‐expressing cells. Table S11: Differential gene expression between older women against younger women cells in 12 cells subtypes after excluding XIST‐expressing cells. Table S12: Gene Set Enrichment Analysis (GSEA) using hallmark of gene sets of MSigDB. Enrichment analysis were conducted using different cutoff for logFC. Table S13: The dynamic effect of LOY on the cells [file ACEL-25-e70528-s002.xlsx]

## Sheet: S. Table 1
Supplementary Table 1: The count and percentage of LOY cells in Tenk10K (phase 1, n=981) identified from scRNA-seq, and mosaic chromosomal alteration calls detected by SNParrays
scRNA-seq (LOY calls)					SNP arrays (event 1)												SNP arrays (event 2)
id	age	Total cells (N)	LOY cells (N)	LOY percentage (%)	SNP arrays id	GEO id	computed sex	chr	start	end	length	P arm	q arm	type	clonal fration	classification	chr	start	end	length	P arm	q arm	type	clonal fration	classification
1002_1003	73	1376	119	0.0864826	1003	GSM5902580	M	X	0	155270560	155270560	T	T	Loss	0.2354	loy
1005_1006	66	912	12	0.0131579
1006_1007	73	642	28	0.0436137	1007	GSM5902584	M	X	0	155270560	155270560	T	T	Loss	0.0985	loy
1008_1009	71	2683	1171	0.436452
1015_1016	67	1224	34	0.0277778
1016_1017	68	1493	39	0.0261219
1019_1020	69	1434	48	0.0334728
1030_1031	60	1294	59	0.0455951	1031	GSM5902608	M	X	0	155270560	155270560	T	T	Loss	0.079	loy
1032_1033	59	1468	31	0.0211172
1037_1038	58	1374	73	0.0531295
1043_1044	71	1080	26	0.0240741
1050_1051	57	822	17	0.0206813
1052_1053	75	1229	55	0.0447518	1053	GSM5902630	M	X	0	155270560	155270560	T	T	Loss	0.0761	loy
1056_1057	68	1186	31	0.0261383	1057	GSM5902634	M	13	23500297	23733118	232821	N	Y	Undetermined	nan	mca
1057_1058	71	1439	44	0.0305768
1058_1059	60	1002	44	0.0439122
1059_1060	70	1170	44	0.0376068
106_106	80	1395	90	0.0645161
1063_1064	77	1177	68	0.057774	1064	GSM5902641	M	X	0	155270560	155270560	T	T	Loss	0.3479	loy
1064_1065	70	1182	120	0.101523
107_107	85	909	44	0.0484048	1079	GSM5902656	M	X	0	155270560	155270560	T	T	Undetermined	0.0756	loy
1073_1074	68	1324	138	0.10423
1076_1077	73	1081	51	0.0471785
1077_1078	61	1105	108	0.0977376
1078_1079	65	1233	59	0.0478508	107	GSM5901685	M	X	0	155270560	155270560	T	T	Gain	0.0464	loy
1081_1082	73	1228	53	0.0431596
109_109	84	1757	207	0.117814	109	GSM5901687	M	X	0	155270560	155270560	T	T	CN-LOH	0.1042	loy
11_11	81	885	67	0.0757062	117	GSM5901695	M	X	0	155270560	155270560	T	T	Undetermined	0.0544	loy
113_113	67	1405	87	0.0619217
117_117	91	1028	67	0.0651751	11	GSM5901589	M	X	0	155270560	155270560	T	T	CN-LOH	0.0447	loy
119_119	38	1179	22	0.0186599
120_120	46	850	14	0.0164706
121_121	71	1080	38	0.0351852
123_123	50	1052	22	0.0209125
126_126	65	1018	33	0.0324165
128_128	37	1017	22	0.0216323
129_129	35	1063	24	0.0225776
130_130	72	1234	46	0.0372771	130	GSM5901708	M	9	0	44863631	44863631	T	N	Gain	0.0207	mca
133_133	62	669	29	0.0433483
138_138	64	1276	98	0.0768025	138	GSM5901716	M	X	0	155270560	155270560	T	T	Gain	0.043	loy
140_140	60	1104	116	0.105072
144_144	44	955	35	0.0366492
145_145	87	768	34	0.0442708
146_146	63	694	59	0.0850144
148_148	62	881	55	0.0624291	148	GSM5901726	M	X	0	155270560	155270560	T	T	Gain	0.0323	loy
152_152	68	894	54	0.0604027
154_154	67	1151	48	0.0417029
155_155	56	1097	54	0.0492252
158_158	59	976	97	0.0993852
159_159	63	1330	365	0.274436
168_169	79	801	50	0.062422
169_170	20	1369	77	0.0562454
17_17	70	1350	121	0.0896296	17	GSM5901595	M	X	0	155270560	155270560	T	T	Undetermined	0.0586	loy
173_174	68	1167	74	0.0634105
177_178	19	1342	44	0.0327869
178_179	47	977	48	0.04913
182_183	70	859	106	0.123399
184_185	83	834	147	0.176259	185	GSM5901762	M	X	0	155270560	155270560	T	T	CN-LOH	0.3665	loy
185_186	62	1369	73	0.0533236
187_188	26	900	39	0.0433333
188_189	46	524	47	0.0896947
190_191	61	1363	102	0.0748349	191	GSM5901768	M	X	0	155270560	155270560	T	T	Undetermined	0.0515	loy
196_197	72	894	58	0.064877
197_198	60	1250	91	0.0728
200_201	53	1111	63	0.0567057
201_202	39	870	57	0.0655172
203_204	59	1236	60	0.0485437
204_205	60	1551	99	0.0638298
207_208	39	1339	138	0.103062
209_210	93	1164	288	0.247423	210	GSM5901787	M	13	48172836	82185357	34012521	N	Y	CN-LOH	0.0453	mca	13	39354022	41140482	1786460	N	Y	Loss	0.0775	mca
210_211	46	1712	461	0.269276
213_214	86	1505	337	0.22392	214	GSM5901791	M	X	0	155270560	155270560	T	T	Gain	0.0461	loy
219_220	67	1823	576	0.315963	220	GSM5901797	M	X	0	155270560	155270560	T	T	CN-LOH	0.1605	loy
221_222	84	1673	538	0.321578	222	GSM5901799	M	X	0	155270560	155270560	T	T	Undetermined	0.048	loy
223_224	71	1332	81	0.0608108
224_225	85	1346	117	0.0869242	225	GSM5901802	M	X	0	155270560	155270560	T	T	CN-LOH	0.1693	loy
225_226	32	1089	46	0.0422406
229_230	27	850	51	0.06
23_23	42	999	53	0.0530531
232_233	24	1370	53	0.0386861
236_237	51	1242	60	0.0483092
237_238	25	836	136	0.162679
239_240	39	926	120	0.12959
24_24	77	1187	194	0.163437	249	GSM5901826	M	X	0	155270560	155270560	T	T	CN-LOH	0.1385	loy
247_248	77	1261	131	0.103886
248_249	69	827	149	0.180169	24	GSM5901602	M	X	0	155270560	155270560	T	T	CN-LOH	0.1871	loy
25_25	64	1200	143	0.119167
250_251	63	1119	128	0.114388
251_252	35	1402	225	0.160485
252_253	29	1437	369	0.256785
256_257	52	1212	68	0.0561056
258_259	68	1182	100	0.0846024
260_261	76	1616	120	0.0742574
263_264	77	1289	80	0.0620636
264_265	59	1237	46	0.0371867
266_267	49	1071	54	0.0504202
269_270	76	921	68	0.0738328
274_275	66	1204	89	0.0739203
275_276	31	1317	45	0.0341686
278_279	45	1077	35	0.0324977
282_283	40	998	39	0.0390782
283_284	47	1010	47	0.0465347
284_285	30	1280	69	0.0539063
286_287	44	924	32	0.034632
288_289	80	1137	83	0.0729991
295_296	87	1039	65	0.0625602
297_298	82	1337	62	0.0463725	298	GSM5901875	M	X	0	155270560	155270560	T	T	Gain	0.0511	loy
298_299	74	1448	142	0.0980663
30_30	37	1293	43	0.033256
303_304	85	1761	131	0.0743896	304	GSM5901881	M	X	0	155270560	155270560	T	T	Undetermined	0.0919	loy
305_306	74	1222	206	0.168576
309_310	75	1191	134	0.11251	310	GSM5901887	M	X	0	155270560	155270560	T	T	Gain	0.159	loy
315_316	80	1097	66	0.0601641
321_322	76	1098	38	0.0346084
322_323	90	1091	123	0.112741	323	GSM5901900	M	X	0	155270560	155270560	T	T	CN-LOH	0.399	loy
326_327	66	1316	29	0.0220365
328_329	65	1574	147	0.0933926
329_330	42	1559	105	0.0673509
333_334	51	1382	53	0.0383502	334	GSM5901911	M	X	0	155270560	155270560	T	T	CN-LOH	0.0854	loy
335_336	71	1038	110	0.105973
336_337	57	968	100	0.103306	337	GSM5901914	M	X	0	155270560	155270560	T	T	Gain	0.0457	loy
338_339	69	972	153	0.157407
339_340	80	1198	171	0.142738	340	GSM5901917	M	X	0	155270560	155270560	T	T	CN-LOH	0.1461	loy
342_343	80	1173	114	0.0971867
344_345	61	1243	56	0.0450523
345_346	66	1163	54	0.0464316
346_347	61	912	47	0.0515351
349_350	51	1561	86	0.0550929
354_355	23	1261	49	0.038858
356_357	28	1272	19	0.0149371
359_360	58	1725	31	0.017971	360	GSM5901937	M	20	35823294	49404000	13580706	N	Y	CN-LOH	0.0194	mca
36_36	66	972	47	0.0483539
366_367	35	1687	18	0.0106698
376_377	79	1235	88	0.0712551	377	GSM5901954	M	X	0	155270560	155270560	T	T	Gain	0.0844	loy
38_38	79	1002	62	0.0618762
380_381	79	1201	245	0.203997	381	GSM5901958	M	X	0	155270560	155270560	T	T	CN-LOH	0.1636	loy
383_384	81	613	72	0.117455
384_385	61	1720	189	0.109884	385	GSM5901962	M	X	0	155270560	155270560	T	T	CN-LOH	0.1304	loy
386_387	80	914	25	0.0273523	387	GSM5901964	M	X	0	155270560	155270560	T	T	Gain	0.0433	loy
387_388	65	1331	224	0.168295	388	GSM5901965	M	X	0	155270560	155270560	T	T	CN-LOH	0.1141	loy
389_390	81	1157	98	0.0847018
393_394	56	1285	146	0.113619
394_395	37	1137	90	0.0791557
395_396	66	793	75	0.0945776	396	GSM5901973	M	6	106309628	108151323	1841695	N	Y	Undetermined	0.1068	mca
400_401	46	1156	76	0.0657439
402_403	66	1721	141	0.0819291
407_408	65	1422	114	0.0801688
41_41	77	1212	70	0.0577558
410_411	61	1082	99	0.0914972
412_413	85	1536	118	0.0768229
415_416	80	1583	133	0.0840177
416_417	63	1197	107	0.0893901
417_418	78	1383	166	0.120029	418	GSM5901995	M	X	0	155270560	155270560	T	T	Gain	0.0478	loy
418_419	76	1059	97	0.0915958	419	GSM5901996	M	X	0	155270560	155270560	T	T	CN-LOH	0.075	loy	15	20000000	102531392	82531392	C	T	Gain	0.0992	mca
421_422	61	1156	92	0.0795848
423_424	59	1112	26	0.0233813
427_428	67	1190	57	0.0478992	428	GSM5902005	M	X	0	155270560	155270560	T	T	Gain	0.1125	loy
428_429	75	1372	23	0.0167638
429_430	87	1088	80	0.0735294	430	GSM5902007	M	X	0	155270560	155270560	T	T	CN-LOH	0.3125	loy
432_433	78	1219	45	0.0369155
433_434	80	1487	38	0.0255548
435_436	67	1148	44	0.0383275
436_437	45	1139	35	0.0307287	437	GSM5902014	M	X	0	155270560	155270560	T	T	Gain	0.0297	loy
439_440	71	1104	111	0.100543	440	GSM5902017	M	X	0	155270560	155270560	T	T	CN-LOH	0.3662	loy
44_44	60	741	37	0.0499325
441_442	70	1201	26	0.0216486	442	GSM5902019	M	9	18861021	34210872	15349851	Y	N	CN-LOH	0.0934	mca
442_443	58	1319	126	0.0955269	443	GSM5902020	M	X	0	155270560	155270560	T	T	Undetermined	0.1791	loy
447_448	66	966	16	0.0165631	448	GSM5902025	M	20	33442047	43325684	9883637	N	Y	Loss	0.0496	mca	5	172630862	180915260	8284398	N	T	CN-LOH	0.0267	mca
45_45	71	724	87	0.120166	45	GSM5901623	M	X	0	155270560	155270560	T	T	Gain	0.0627	loy
450_451	84	1414	112	0.0792079	451	GSM5902028	M	X	0	155270560	155270560	T	T	CN-LOH	0.1231	loy
451_452	89	1078	37	0.0343228
452_453	77	928	37	0.0398707
454_455	79	1323	62	0.0468632	455	GSM5902032	M	X	0	155270560	155270560	T	T	Gain	0.0986	loy
456_457	76	1242	65	0.0523349	457	GSM5902034	M	X	0	155270560	155270560	T	T	CN-LOH	0.06	loy
457_458	73	1610	125	0.0776398	458	GSM5902035	M	X	0	155270560	155270560	T	T	CN-LOH	0.1152	loy	14	25079343	107349540	82270197	N	T	Loss	0.0246	mca
46_46	68	996	252	0.253012
465_466	59	1154	77	0.0667244
469_470	78	1460	185	0.126712	470	GSM5902047	M	X	0	155270560	155270560	T	T	CN-LOH	0.2336	loy
470_471	83	1097	177	0.161349	471	GSM5902048	M	X	0	155270560	155270560	T	T	CN-LOH	0.1101	loy
472_473	77	1151	77	0.0668983
475_476	36	1464	56	0.0382514
476_477	53	1824	86	0.0471491
478_479	68	1424	140	0.0983146
479_480	86	1062	136	0.12806	480	GSM5902057	M	20	32328968	58312849	25983881	N	Y	Loss	0.144	mca
480_481	69	1511	159	0.105228
482_483	23	1498	135	0.0901202
483_484	71	1489	136	0.0913365
487_488	67	1102	202	0.183303
488_489	56	1870	443	0.236898
489_490	52	1326	213	0.160633	490	GSM5902067	M	X	0	155270560	155270560	T	T	Gain	0.0257	loy
49_49	84	1350	319	0.236296	49	GSM5901627	M	X	0	155270560	155270560	T	T	CN-LOH	0.4005	loy
490_491	64	1294	163	0.125966	491	GSM5902068	M	4	155493352	191154276	35660924	N	T	Loss	0.0178	mca
491_492	41	841	23	0.0273484
493_494	73	1261	138	0.109437	494	GSM5902071	M	X	0	155270560	155270560	T	T	CN-LOH	0.1317	loy
496_497	33	939	168	0.178914
498_499	71	1409	137	0.0972321
50_50	64	806	51	0.0632754	501	GSM5902078	M	X	0	155270560	155270560	T	T	CN-LOH	0.1015	loy
500_501	59	837	82	0.0979689	50	GSM5901628	M	X	0	155270560	155270560	T	T	Gain	0.0308	loy
503_504	49	1262	152	0.120444
505_506	54	1657	81	0.0488835
507_508	66	1681	81	0.0481856
508_509	79	1351	129	0.0954848
510_511	84	1568	85	0.0542092
511_512	89	875	175	0.2	512	GSM5902089	M	X	0	155270560	155270560	T	T	CN-LOH	0.1603	loy
513_514	82	1078	84	0.0779221
514_515	90	1328	117	0.0881024	515	GSM5902092	M	X	0	155270560	155270560	T	T	CN-LOH	0.0413	loy
515_516	37	1758	155	0.0881684
517_518	68	1599	241	0.150719	518	GSM5902095	M	X	0	155270560	155270560	T	T	Undetermined	0.0924	loy
520_521	69	1092	75	0.0686813
524_525	74	1258	59	0.0468998
527_528	65	1076	77	0.0715613
528_529	68	571	50	0.0875657	529	GSM5902106	M	X	0	155270560	155270560	T	T	Gain	0.07	loy
529_530	78	1242	166	0.133655	530	GSM5902107	M	X	0	155270560	155270560	T	T	CN-LOH	0.28	loy
530_531	78	633	72	0.113744	531	GSM5902108	M	X	0	155270560	155270560	T	T	CN-LOH	0.1668	loy	13	50256440	51582324	1325884	N	Y	Loss	0.1917	mca
531_532	65	1242	89	0.0716586	532	GSM5902109	M	X	0	155270560	155270560	T	T	CN-LOH	0.0402	loy
532_533	79	810	93	0.114815	533	GSM5902110	M	X	0	155270560	155270560	T	T	CN-LOH	0.0908	loy
533_534	33	1173	42	0.0358056
534_535	88	939	57	0.0607029	535	GSM5902112	M	2	9964298	26242469	16278171	Y	N	Loss	0.3492	mca
536_537	67	1470	66	0.044898
539_540	62	1233	60	0.0486618
542_543	58	1502	62	0.0412783
544_545	68	1153	59	0.0511709
547_548	73	1109	102	0.0919748	548	GSM5902125	M	X	0	155270560	155270560	T	T	CN-LOH	0.0368	loy
552_553	29	2085	215	0.103118
553_554	36	1612	164	0.101737
554_555	80	1308	195	0.149083
555_556	77	797	62	0.0777917	556	GSM5902133	M	X	0	155270560	155270560	T	T	Gain	0.1944	loy
559_560	77	1376	161	0.117006
560_561	72	1556	83	0.0533419
561_562	56	1510	151	0.1
563_564	75	1129	230	0.20372	564	GSM5902141	M	X	0	155270560	155270560	T	T	CN-LOH	0.2253	loy
564_565	80	646	47	0.0727554
565_566	57	1287	82	0.0637141
566_567	58	904	57	0.0630531
567_568	68	1964	819	0.417006	568	GSM5902145	M	X	0	155270560	155270560	T	T	CN-LOH	0.2004	loy
569_570	69	1050	80	0.0761905
57_57	32	1254	35	0.0279107
570_571	59	1388	100	0.0720461
572_573	86	1233	83	0.0673155
575_576	50	1173	42	0.0358056
577_578	72	1356	308	0.227139	578	GSM5902155	M	X	0	155270560	155270560	T	T	Loss	0.5655	loy
58_58	19	1146	55	0.047993	58	GSM5901636	M	X	0	155270560	155270560	T	T	Gain	0.0184	loy
580_581	37	914	31	0.0339168
583_584	36	1044	30	0.0287356
584_585	74	1046	37	0.0353728
585_586	71	1829	85	0.0464735
586_587	51	1421	45	0.0316678
588_589	69	1253	44	0.0351157
590_591	69	1183	80	0.0676247	591	GSM5902168	M	15	33890650	102531392	68640742	N	T	Gain	0.0154	mca
591_592	83	1170	112	0.0957265	592	GSM5902169	M	X	0	155270560	155270560	T	T	Gain	0.0414	loy
592_593	68	1043	113	0.108341	593	GSM5902170	M	X	0	155270560	155270560	T	T	CN-LOH	0.1568	loy
593_594	69	796	40	0.0502513	594	GSM5902171	M	20	32738335	49866351	17128016	N	Y	Loss	0.0765	mca
595_596	81	1425	74	0.0519298	596	GSM5902173	M	X	0	155270560	155270560	T	T	Undetermined	0.1075	loy	20	14679824	14958405	278581	Y	N	Loss	0.4965	mca
597_598	52	1565	71	0.0453674
600_601	39	1301	66	0.0507302
602_603	70	861	55	0.0638792	603	GSM5902180	M	17	30454720	81195210	50740490	N	T	CN-LOH	0.0668	mca
603_604	87	1052	39	0.0370722
608_609	67	1262	52	0.0412044	609	GSM5902186	M	17	27889643	81195210	53305567	N	T	CN-LOH	0.0366	mca
609_610	62	1469	38	0.0258679
61_61	25	1356	69	0.050885
610_611	63	1167	34	0.0291345
612_613	83	1103	156	0.141432	613	GSM5902190	M	X	0	155270560	155270560	T	T	CN-LOH	0.2274	loy	1	205467891	249250621	43782730	N	T	CN-LOH	0.0181	mca
621_622	91	1255	46	0.0366534	622	GSM5902199	M	X	0	155270560	155270560	T	T	Gain	0.0255	loy
622_623	86	1414	140	0.0990099
624_625	60	1427	66	0.0462509
628_629	73	1074	92	0.0856611
629_630	34	1139	39	0.0342406
632_633	70	932	63	0.0675966
634_635	55	1029	45	0.0437318
636_637	75	834	237	0.284173
637_638	87	1493	555	0.371735	638	GSM5902215	M	X	0	155270560	155270560	T	T	CN-LOH	0.2334	loy
639_640	79	1033	163	0.157793	640	GSM5902217	M	X	0	155270560	155270560	T	T	CN-LOH	0.1283	loy
64_64	46	1459	108	0.0740233
641_642	85	1037	172	0.165863	642	GSM5902219	M	X	0	155270560	155270560	T	T	Gain	0.0535	loy
645_646	86	1311	167	0.127384	646	GSM5902223	M	X	0	155270560	155270560	T	T	CN-LOH	0.1196	loy
649_650	80	1353	216	0.159645
65_65	58	1028	31	0.0301556
653_654	86	1239	162	0.130751	654	GSM5902231	M	X	0	155270560	155270560	T	T	CN-LOH	0.1895	loy
654_655	59	1367	41	0.0299927
655_656	60	1540	64	0.0415584	656	GSM5902233	M	1	151653312	249250621	97597309	N	T	CN-LOH	0.0315	mca
656_657	61	1281	93	0.0725995
657_658	68	1264	91	0.0719937	658	GSM5902235	M	X	0	155270560	155270560	T	T	CN-LOH	0.0916	loy
661_662	78	1309	81	0.0618793
662_663	81	1287	35	0.027195
667_668	76	1966	344	0.174975
669_670	64	1223	87	0.0711365
670_671	83	1201	115	0.0957535
672_673	85	1596	59	0.0369674
673_674	91	1130	91	0.080531
678_679	83	1179	53	0.0449534
68_68	73	793	45	0.0567465
680_681	77	1527	49	0.0320891
682_683	73	1170	51	0.0435897
683_684	78	1455	25	0.0171821
686_687	69	1278	92	0.0719875	687	GSM5902264	M	X	0	155270560	155270560	T	T	Loss	0.1996	loy
688_689	66	1552	51	0.0328608	689	GSM5902266	M	X	0	155270560	155270560	T	T	CN-LOH	0.0358	loy
689_690	59	1767	33	0.0186757
690_691	68	1434	37	0.025802
691_692	66	1500	27	0.018
694_695	24	1390	138	0.0992806
70_70	50	1299	39	0.0300231
707_708	71	1487	133	0.0894418
709_710	24	1671	73	0.0436864
716_717	65	1281	97	0.0757221	717	GSM5902294	M	X	0	155270560	155270560	T	T	Gain	0.0426	loy
72_72	77	961	122	0.126951	722	GSM5902299	M	X	0	155270560	155270560	T	T	Undetermined	nan	loy
720_721	78	1119	134	0.11975	72	GSM5901650	M	X	0	155270560	155270560	T	T	CN-LOH	0.1749	loy
721_722	81	922	192	0.208243	721	GSM5902298	M	X	0	155270560	155270560	T	T	Undetermined	nan	loy
725_726	57	1123	10	0.00890472
729_730	46	1163	23	0.0197764
730_731	71	1140	54	0.0473684
734_735	83	1241	35	0.0282031
739_740	80	765	29	0.0379085	740	GSM5902317	M	7	63467600	159138663	95671063	N	T	CN-LOH	0.0084	mca
744_745	63	1786	28	0.0156775
745_746	72	1427	83	0.058164	746	GSM5902323	M	X	0	155270560	155270560	T	T	CN-LOH	0.1696	loy
748_749	48	1338	22	0.0164425
752_753	54	1917	310	0.161711
754_755	78	1779	37	0.0207982
756_757	66	891	10	0.0112233
758_759	75	1178	32	0.0271647
76_76	73	772	40	0.0518135	76	GSM5901654	M	X	0	155270560	155270560	T	T	CN-LOH	0.1634	loy	18	39778571	67565850	27787279	N	Y	Gain	0.0843	mca
765_766	72	2621	1416	0.540252	766	GSM5902343	M	16	29788919	34302306	4513387	Y	N	CN-LOH	0.097	mca
766_767	41	1193	147	0.123219
77_77	40	1375	56	0.0407273
771_772	66	1462	213	0.145691
774_775	71	1729	622	0.359746	775	GSM5902352	M	X	0	155270560	155270560	T	T	CN-LOH	0.1168	loy
776_777	74	869	128	0.147296	777	GSM5902354	M	X	0	155270560	155270560	T	T	CN-LOH	0.1207	loy
779_780	52	1283	29	0.0226033
78_78	38	1173	76	0.0647911
788_789	73	1349	52	0.0385471
789_790	61	1035	17	0.0164251
790_791	76	1348	57	0.0422849
791_792	40	2017	38	0.0188399
794_795	39	933	16	0.017149
796_797	64	1215	25	0.0205761
798_799	60	883	54	0.0611552	799	GSM5902376	M	X	0	155270560	155270560	T	T	CN-LOH	0.1856	loy
799_800	70	1161	25	0.0215332	800	GSM5902377	M	X	0	155270560	155270560	T	T	Gain	0.0244	loy
8_8	71	866	137	0.158199	8	GSM5901586	M	X	0	155270560	155270560	T	T	Gain	0.0373	loy
802_803	70	1029	19	0.0184645
804_805	53	1103	14	0.0126927
805_806	57	848	36	0.0424528
806_807	49	1208	17	0.0140728
811_812	50	1200	48	0.04
815_816	72	1164	22	0.0189003
818_819	89	1944	36	0.0185185
82_82	64	1351	310	0.22946
821_822	90	1374	46	0.0334789
824_825	66	1341	69	0.0514541
827_828	71	1559	174	0.11161
829_830	66	2014	478	0.237339	830	GSM5902407	M	X	0	155270560	155270560	T	T	CN-LOH	0.1766	loy
834_835	64	1281	61	0.047619	835	GSM5902412	M	X	0	155270560	155270560	T	T	Loss	0.1689	loy
836_837	72	1644	54	0.0328467
84_84	57	1302	63	0.0483871	84	GSM5901662	M	X	0	155270560	155270560	T	T	Gain	0.088	loy
843_844	62	1378	159	0.115385
845_846	81	1166	269	0.230703	846	GSM5902423	M	X	0	155270560	155270560	T	T	CN-LOH	0.1052	loy
85_85	70	1337	66	0.0493642
850_851	64	1169	37	0.031651
854_855	74	1344	139	0.103423	855	GSM5902432	M	X	0	155270560	155270560	T	T	Loss	0.4652	loy
86_86	43	1314	57	0.043379
863_864	69	1277	67	0.0524667	864	GSM5902441	M	X	0	155270560	155270560	Y	T	CN-LOH	0.2017	loy
87_87	63	723	30	0.0414938
871_872	85	1512	144	0.0952381
873_874	71	1135	84	0.0740088	874	GSM5902451	M	X	0	155270560	155270560	T	T	CN-LOH	0.0775	loy
875_876	77	1764	76	0.0430839
878_879	85	1295	186	0.143629	879	GSM5902456	M	X	0	155270560	155270560	T	T	CN-LOH	0.2802	loy
879_880	83	1571	212	0.134946	880	GSM5902457	M	X	0	155270560	155270560	T	T	CN-LOH	0.1358	loy
88_88	78	1330	44	0.0330827
881_882	76	1610	135	0.0838509	882	GSM5902459	M	X	0	155270560	155270560	T	T	CN-LOH	0.1393	loy
882_883	79	1456	128	0.0879121	883	GSM5902460	M	X	0	155270560	155270560	T	T	Undetermined	0.0827	loy
887_888	68	1719	439	0.255381
888_889	83	985	181	0.183756	889	GSM5902466	M	X	0	155270560	155270560	T	T	Undetermined	nan	loy
89_89	66	997	43	0.0431294
894_895	75	1014	16	0.0157791	895	GSM5902472	M	20	51741616	63025520	11283904	N	T	CN-LOH	0.0218	mca
901_902	21	1241	19	0.0153102
902_903	80	1295	57	0.0440154	903	GSM5902480	M	X	0	155270560	155270560	T	T	Gain	0.0246	loy
906_907	71	943	28	0.0296925
91_91	53	1395	61	0.0437276
912_913	73	1468	323	0.220027	913	GSM5902490	M	X	0	155270560	155270560	T	T	Loss	0.6215	loy
917_918	86	1462	155	0.106019	918	GSM5902495	M	X	0	155270560	155270560	T	T	Gain	0.0428	loy	12	79481297	133851895	54370598	N	T	CN-LOH	0.0222	mca
918_919	75	1257	73	0.0580748
92_92	71	1117	46	0.0411817
920_921	41	841	101	0.120095
922_923	36	999	57	0.0570571
926_927	70	1554	274	0.176319
93_93	60	1197	40	0.0334169
932_933	32	1946	267	0.137205
933_934	48	2052	616	0.300195
935_936	71	1868	684	0.366167
938_939	62	923	132	0.143012	939	GSM5902516	M	X	0	155270560	155270560	T	T	CN-LOH	0.1143	loy
939_940	72	711	62	0.0872011
940_941	71	478	41	0.0857741
943_944	77	1142	106	0.0928196	944	GSM5902521	M	22	28373744	51304566	22930822	N	T	CN-LOH	0.1175	mca
945_946	30	1105	75	0.0678733
947_948	29	1734	95	0.0547866
949_950	31	1557	89	0.0571612
95_95	69	1128	57	0.0505319
950_951	66	623	55	0.0882825
952_953	73	974	55	0.0564682	953	GSM5902530	M	X	0	155270560	155270560	T	T	Gain	0.0352	loy
953_954	65	1597	79	0.0494678
954_955	31	1231	51	0.0414297
955_956	44	1070	39	0.0364486
956_957	45	1886	64	0.0339343
957_958	27	1696	69	0.040684
96_96	64	1423	68	0.0477864
962_963	57	1613	92	0.0570366
968_969	60	1341	35	0.0260999
97_97	59	2028	478	0.2357
973_974	79	798	103	0.129073	974	GSM5902551	M	X	0	155270560	155270560	T	T	Loss	0.5117	loy
974_975	74	918	18	0.0196078
975_976	75	1051	16	0.0152236
979_980	64	779	18	0.0231065
981_982	73	1695	67	0.039528	982	GSM5902559	M	X	0	155270560	155270560	T	T	Loss	0.0192	loy
986_987	69	1194	179	0.149916
989_990	61	1329	37	0.0278405
993_994	69	1337	212	0.158564	994	GSM5902571	M	X	0	155270560	155270560	T	T	Loss	0.2515	loy
997_998	68	1214	40	0.0329489
998_999	71	1288	134	0.104037

## Sheet: S. Table 2
Supplementary Table 2: the relationship between clonal fraction stemated from DNA genotyping by SNP arrys (whole blood), and clonal fraction estimated from scRNA-seq (PBMCs) per cell type
cell_type	number of donors (>10 cells)	correlation_coefficient	lower_ci	upper_ci	p_value	adjusted_p_value
B-in	101	0.305233	0.116759	0.472486	0.00191057	0.00458536
B-mem	96	-0.0246241	-0.224004	0.176734	0.811771	0.885568
CD4et	110	-0.0511189	-0.2361	0.137438	0.595861	0.885568
CD4nc	110	-0.0774513	-0.260909	0.111406	0.421255	0.84251
CD8et	21	0.0592586	-0.382205	0.4787	0.798605	0.885568
CD8nc	10	0.132929	-0.542066	0.703662	0.714303	0.885568
NK	103	0.512455	0.354041	0.642283	3.13777e-08	1.88266e-07
NKr	45	0.570994	0.333328	0.740428	4.20378e-05	0.000126114
TCL	65	0.00697291	-0.23733	0.250446	0.956037	0.956037
Treg	101	-0.0553431	-0.248099	0.141628	0.582532	0.885568
mono-c	63	0.748108	0.614185	0.840147	1.83502e-12	2.20202e-11
mono-nc	41	0.660564	0.442927	0.804684	2.60425e-06	1.0417e-05

## Sheet: S. Table3
Supplementary Table 3 : the relationship between LOY and cells on the development trajectory, classified by cell subtype or pseudotime representing quantile (n=6). We used logistic regression model adjusted for age, batch, 10PCs, and multiple testing. rs2887399 was encoded in a n additive model 0/1/2
Model	Cell type	measured variable	base line	OR	95%CI	95%CI	p_val	p_val_adj
multivariate model	B-cells	B-mem	B-in	0.682078	0.629278	0.73892	9.75588e-21	7.32e-20
Univariate model	B-cells	B-mem	B-in	0.652287	0.605126	0.702713	3.92324e-29	3.92e-28
multivariate model including rs2887399	B-cells	B-mem	B-in	1.01688	0.946811	1.09181	0.645133	0.691071
multivariate model	B-cells	quantiles 1 to 6	-	0.923791	0.903555	0.944441	2.19134e-12	8.2125e-12
Univariate model	B-cells	quantiles 1 to 6	-	0.917672	0.899082	0.936609	1.76525e-16	1.062e-15
multivariate model including rs2887399	B-cells	quantiles 1 to 6	-	1.01907	0.948774	1.09425	0.603643	0.671111
multivariate model	CD4+ T-cells	Treg	CD4nc, CD4et, CTL	2.41266	2.26149	2.57228	2.27737e-158	3.42e-157
Univariate model	CD4+ T-cells	Treg	CD4nc, CD4et, CTL	2.31321	2.17506	2.4584	8.94517e-159	2.685e-157
multivariate model including rs2887399	CD4+ T-cells	Treg	CD4nc, CD4et, CTL	1.07755	1.0365	1.12011	0.000160419	0.00032
multivariate model	CD4+ T-cells	quantiles 1 to 6	-	1.03747	1.02392	1.0512	4.15167e-08	8.89286e-08
Univariate model	CD4+ T-cells	quantiles 1 to 6	-	1.03991	1.02685	1.05315	1.3208e-09	3.04615e-09
multivariate model including rs2887399	CD4+ T-cells	quantiles 1 to 6	-	1.06478	1.02092	1.11038	0.00339804	0.0051
multivariate model	CD8+ T-cells	CD8nc	CD8et	0.852177	0.707033	1.0258	0.0918822	0.106038
Univariate model	CD8+ T-cells	CD8nc	CD8et	0.838825	0.703237	0.999181	0.0497331	0.05964
multivariate model including rs2887399	CD8+ T-cells	CD8nc	CD8et	0.970414	0.810489	1.15912	0.741984	0.767586
multivariate model	CD8+ T-cells	quantiles 1 to 6	-	1.08438	1.02756	1.14452	0.0032131	0.00506842
Univariate model	CD8+ T-cells	quantiles 1 to 6	-	1.08525	1.03154	1.14201	0.00161536	0.0027
multivariate model including rs2887399	CD8+ T-cells	quantiles 1 to 6	-	0.974485	0.813392	1.16465	0.777637	0.778
multivariate model	monocytes	non-classic	classic	0.874852	0.786619	0.972118	0.013301	0.0173478
Univariate model	monocytes	non-classic	classic	0.905968	0.821252	0.998487	0.0475678	0.0595
multivariate model including rs2887399	monocytes	non-classic	classic	0.71713	0.65536	0.784077	3.60498e-13	1.68429e-12
multivariate model	monocytes	quantiles 1 to 6	-	0.909175	0.884812	0.934145	5.98789e-12	1.99667e-11
Univariate model	monocytes	quantiles 1 to 6	-	0.920304	0.896871	0.944298	2.64456e-10	6.6e-10
multivariate model including rs2887399	monocytes	quantiles 1 to 6	-	0.716849	0.654938	0.783962	3.92648e-13	1.68429e-12
multivariate model	NK	NK recruiting	NK	0.848466	0.766369	0.937902	0.00142435	0.00250588
Univariate model	NK	NK recruiting	NK	0.834924	0.756654	0.919776	0.000290942	0.000545625
multivariate model including rs2887399	NK	NK recruiting	NK	0.906688	0.842288	0.975581	0.00894878	0.0127857
multivariate model	NK	quantiles 1 to 6	-	0.927858	0.908021	0.948095	1.06959e-11	3.21e-11
Univariate model	NK	quantiles 1 to 6	-	0.933811	0.914581	0.953416	1.07905e-10	2.94545e-10
multivariate model including rs2887399	NK	quantiles 1 to 6	-	0.90739	0.842868	0.976424	0.00959086	0.0130773

## Sheet: S. Table4
Supplementary Table 4 : Age-stratified analysis for the relationship between LOY and cells on the development trajectory, classified by cell subtype or pseudotime representing quantile (n=6). We used logistic regression model adjusted for age, batch, 10PCs, and multiple testing. Individuals were split by the median age (68 years)
Model	Age category	Cell type	measured variable	base line	OR	95%CI	95%CI	p_val
multivariate model	≥ 68	B-cells	B-mem	B-in	0.650962	0.579729	0.730184	2.99813e-13
Univariate model	≥ 68	B-cells	B-mem	B-in	0.672789	0.608151	0.743504	1.05482e-14
multivariate model	< 68	B-cells	B-mem	B-in	0.674851	0.598662	0.759884	1.0079e-10
Univariate model	< 68	B-cells	B-mem	B-in	0.665967	0.594449	0.745164	1.74493e-12
multivariate model	≥ 68	B-cells	quantiles 1 to 6	-	0.911559	0.88317	0.940755	9.07229e-09
Univariate model	≥ 68	B-cells	quantiles 1 to 6	-	0.923099	0.898002	0.94882	1.20665e-08
multivariate model	< 68	B-cells	quantiles 1 to 6	-	0.919608	0.889668	0.950488	6.73793e-07
Univariate model	< 68	B-cells	quantiles 1 to 6	-	0.925648	0.897336	0.954795	1.05921e-06
multivariate model	≥ 68	CD4+ T-cells	Treg	CD4nc, CD4et, CTL	2.52145	2.31504	2.74364	4.27878e-101
Univariate model	≥ 68	CD4+ T-cells	Treg	CD4nc, CD4et, CTL	2.31927	2.14118	2.5094	6.1552e-96
multivariate model	< 68	CD4+ T-cells	Treg	CD4nc, CD4et, CTL	2.35929	2.1298	2.60891	8.8395e-62
Univariate model	< 68	CD4+ T-cells	Treg	CD4nc, CD4et, CTL	2.21673	2.01036	2.43958	1.62002e-58
multivariate model	≥ 68	CD4+ T-cells	quantiles 1 to 6	-	1.04541	1.02662	1.06457	1.62618e-06
Univariate model	≥ 68	CD4+ T-cells	quantiles 1 to 6	-	1.04337	1.02573	1.06132	1.06661e-06
multivariate model	< 68	CD4+ T-cells	quantiles 1 to 6	-	1.02791	1.00783	1.04841	0.00625448
Univariate model	< 68	CD4+ T-cells	quantiles 1 to 6	-	1.02839	1.00914	1.04802	0.00369665
multivariate model	≥ 68	CD8+ T-cells	CD8nc	CD8et	0.929907	0.714082	1.20679	0.586915
Univariate model	≥ 68	CD8+ T-cells	CD8nc	CD8et	0.912201	0.715852	1.15803	0.453545
multivariate model	< 68	CD8+ T-cells	CD8nc	CD8et	0.75195	0.566155	0.997267	0.0482001
Univariate model	< 68	CD8+ T-cells	CD8nc	CD8et	0.803087	0.617943	1.04265	0.100022
multivariate model	≥ 68	CD8+ T-cells	quantiles 1 to 6	-	1.0617	0.980705	1.15006	0.140409
Univariate model	≥ 68	CD8+ T-cells	quantiles 1 to 6	-	1.05805	0.983414	1.139	0.13184
multivariate model	< 68	CD8+ T-cells	quantiles 1 to 6	-	1.11073	1.02748	1.20094	0.00825912
Univariate model	< 68	CD8+ T-cells	quantiles 1 to 6	-	1.09645	1.01962	1.17911	0.0129382
multivariate model	≥ 68	NK	NK recruiting	NK	0.942532	0.827121	1.07172	0.37039
Univariate model	≥ 68	NK	NK recruiting	NK	0.974578	0.861524	1.09989	0.679345
multivariate model	< 68	NK	NK recruiting	NK	0.681589	0.573546	0.806003	9.93601e-06
Univariate model	< 68	NK	NK recruiting	NK	0.679585	0.574885	0.799163	4.21816e-06
multivariate model	≥ 68	NK	quantiles 1 to 6	-	0.940498	0.914514	0.967179	1.74514e-05
Univariate model	≥ 68	NK	quantiles 1 to 6	-	0.956208	0.931266	0.981789	0.000890502
multivariate model	< 68	NK	quantiles 1 to 6	-	0.893724	0.862407	0.926042	6.10849e-10
Univariate model	< 68	NK	quantiles 1 to 6	-	0.900725	0.870462	0.931917	1.8668e-09
multivariate model	≥ 68	monocytes	non-classic	classic	0.954329	0.835444	1.08921	0.489576
Univariate model	≥ 68	monocytes	non-classic	classic	0.878038	0.779861	0.987512	0.0307677
multivariate model	< 68	monocytes	non-classic	classic	0.76344	0.626758	0.925818	0.00665566
Univariate model	< 68	monocytes	non-classic	classic	0.818954	0.681695	0.979295	0.0305755
multivariate model	≥ 68	monocytes	quantiles 1 to 6	-	0.933408	0.901799	0.966074	8.70375e-05
Univariate model	≥ 68	monocytes	quantiles 1 to 6	-	0.928297	0.899554	0.957911	3.47381e-06
multivariate model	< 68	monocytes	quantiles 1 to 6	-	0.856449	0.815452	0.899131	4.96836e-10
Univariate model	< 68	monocytes	quantiles 1 to 6	-	0.875989	0.836231	0.917313	2.02346e-08

## Sheet: S. Table 5
Supplementary Table 5: The differential gene expression of LOY cells against non-LOY cells in 12 cells subtype
cell-type	gene_id	p_value	log_fc	metric1	metric2	gene_name	chr	start	end	length	classification	XCI_status	adjusted_p_value_bonferroni
CD4et	ENSG00000105656	6.79763e-07	0.180399	0.014	0.018	ELL	chr19	18442663	18522116	79453	autosomal		0.0499789
CD4et	ENSG00000085365	6.79688e-07	0.132183	0.038	0.043	SCAMP1	chr5	78360611	78480739	120128	autosomal		0.0499734
CD4nc	ENSG00000138134	6.79064e-07	0.198202	0.022	0.025	STAMBPL1	chr10	88879734	88975153	95419	autosomal		0.0499275
CD4et	ENSG00000164366	6.78531e-07	0.310835	0.018	0.021	CCDC127	chr5	196868	218153	21285	autosomal		0.0498883
mono_nc	ENSG00000169100	2.66418e-94	-0.726405	0.902	0.972	SLC25A6	chrX	1386152	1392113	5961	X-PAR	escape	1.95881e-89
Treg	ENSG00000135046	1.38061e-48	-1.00889	0.216	0.421	ANXA1	chr9	73151865	73170393	18528	autosomal		1.01508e-43
CTL	ENSG00000162924	6.75352e-07	-0.143377	0.064	0.101	REL	chr2	60881491	60931612	50121	autosomal		0.0496546
B_mem	ENSG00000111913	6.7314e-07	0.130556	0.476	0.505	RIPOR2	chr6	24804282	25042170	237888	autosomal		0.0494919
NK	ENSG00000166037	6.71002e-07	-0.254974	0.061	0.081	CEP57	chr11	95789965	95832693	42728	autosomal		0.0493347
CD4nc	ENSG00000204217	6.6957e-07	0.204658	0.012	0.015	BMPR2	chr2	202376327	202567751	191424	autosomal		0.0492295
CD4nc	ENSG00000181045	6.68743e-07	0.150063	0.02	0.024	SLC26A11	chr17	80219699	80253500	33801	autosomal		0.0491687
mono_c	ENSG00000091009	4.35767e-09	-0.664998	0.06	0.104	RBM27	chr5	146203605	146289223	85618	autosomal		0.000320393
CD4et	ENSG00000143156	6.65834e-07	-0.473563	0.013	0.023	NME7	chr1	169132531	169367948	235417	autosomal		0.0489548
CD4nc	ENSG00000171224	6.61411e-07	0.114459	0.02	0.024	FAM241B	chr10	69630247	69633596	3349	autosomal		0.0486296
CD4nc	ENSG00000179361	6.60994e-07	0.110959	0.017	0.021	ARID3B	chr15	74541206	74598131	56925	autosomal		0.0485989
NK	ENSG00000188322	6.60248e-07	0.127423	0.053	0.059	SBK1	chr16	28259246	28323849	64603	autosomal		0.0485441
B_mem	ENSG00000184640	6.60077e-07	0.122599	0.25	0.275	SEPTIN9	chr17	77280569	77500596	220027	autosomal		0.0485315
CD4nc	ENSG00000286147	6.59355e-07	0.296826	0.007	0.01		chr4	106525401	106938640	413239	autosomal		0.0484784
NK	ENSG00000155508	6.58498e-07	-0.176622	0.055	0.071	CNOT8	chr5	154857553	154876792	19239	autosomal		0.0484154
CD4nc	ENSG00000137656	6.58412e-07	-0.394786	0.009	0.016	BUD13	chr11	116748170	116772987	24817	autosomal		0.0484091
NK	ENSG00000112473	6.57743e-07	-0.119986	0.056	0.07	SLC39A7	chr6	33200305	33204439	4134	autosomal		0.0483599
B_mem	ENSG00000233016	6.56368e-07	-0.104191	0.379	0.448	SNHG7	chr9	136721366	136728184	6818	autosomal		0.0482588
NK	ENSG00000136504	6.55907e-07	-0.212767	0.039	0.052	KAT7	chr17	49788624	49835026	46402	autosomal		0.0482249
mono_c	ENSG00000215845	7.41032e-08	-0.616077	0.042	0.075	TSTD1	chr1	161037631	161038977	1346	autosomal		0.00544836
CD4et	ENSG00000230068	6.549e-07	0.292521	0.011	0.014	CDC42-IT1	chr1	22059197	22064199	5002	autosomal		0.0481509
NK	ENSG00000137710	6.54461e-07	0.191248	0.034	0.038	RDX	chr11	109864295	110296712	432417	autosomal		0.0481186
Treg	ENSG00000229807	2.87595e-46	2.68387	0.115	0.033	XIST	chrX	73820649	73852723	32074	X-nonPAR	escape	2.11451e-41
NK	ENSG00000168056	6.52292e-07	-0.196151	0.038	0.051	LTBP3	chr11	65538559	65558930	20371	autosomal		0.0479591
B_in	ENSG00000229807	2.11235e-112	3.05735	0.116	0.017	XIST	chrX	73820649	73852723	32074	X-nonPAR	escape	1.55309e-107
mono_c	ENSG00000169100	1.01923e-92	-0.606367	0.719	0.873	SLC25A6	chrX	1386152	1392113	5961	X-PAR	escape	7.49382e-88
Treg	ENSG00000002586	1.56685e-36	-0.666632	0.41	0.593	CD99	chrX	2691187	2741309	50122	X-PAR	escape	1.15201e-31
NK	ENSG00000101901	6.51424e-07	-0.252098	0.034	0.049	ALG13	chrX	111665811	111760649	94838	X-nonPAR	variable	0.0478953
CTL	ENSG00000085117	6.50178e-07	-0.546549	0.025	0.06	CD82	chr11	44564427	44620358	55931	autosomal		0.0478037
CD4et	ENSG00000233006	6.48728e-07	-0.405629	0.009	0.017	MIR3936HG	chr5	132311285	132370170	58885	autosomal		0.0476971
CD4et	ENSG00000185800	6.47439e-07	0.679052	0.011	0.011	DMWD	chr19	45782947	45792845	9898	autosomal		0.0476023
mono_c	ENSG00000115073	1.90998e-08	-0.586424	0.032	0.061	ACTR1B	chr2	97655939	97664044	8105	autosomal		0.00140429
Treg	ENSG00000143110	1.02651e-27	-0.937028	0.111	0.235	C1orf162	chr1	111473792	111478512	4720	autosomal		7.5473e-23
mono_c	ENSG00000169093	2.38332e-10	-0.585787	0.017	0.039	ASMTL	chrX	1403139	1453762	50623	X-PAR	escape	1.75231e-05
mono_c	ENSG00000100373	4.35421e-08	-0.580095	0.029	0.056	UPK3A	chr22	45284949	45295874	10925	autosomal		0.00320139
mono_c	ENSG00000168286	1.94047e-07	-0.576792	0.034	0.062	THAP11	chr16	67842320	67844195	1875	autosomal		0.0142671
CTL	ENSG00000110917	6.41267e-07	0.160746	0.055	0.078	MLEC	chr12	120687149	120701859	14710	autosomal		0.0471485
Treg	ENSG00000142546	2.57546e-27	-0.61478	0.332	0.492	NOSIP	chr19	49555468	49590262	34794	autosomal		1.89358e-22
Treg	ENSG00000168685	3.49834e-25	-0.514801	0.393	0.547	IL7R	chr5	35852695	35879603	26908	autosomal		2.57212e-20
mono_c	ENSG00000143653	3.48992e-10	-0.574867	0.025	0.053	SCCPDH	chr1	246724409	246768137	43728	autosomal		2.56593e-05
CTL	ENSG00000127554	6.39764e-07	0.218913	0.056	0.077	GFER	chr16	1984193	1987749	3556	autosomal		0.047038
CTL	ENSG00000084733	6.37133e-07	-0.738528	0.026	0.065	RAB10	chr2	26034084	26137454	103370	autosomal		0.0468445
B_mem	ENSG00000139193	6.36311e-07	-0.11541	0.239	0.293	CD27	chr12	6444955	6451718	6763	autosomal		0.0467842
NK	ENSG00000135541	6.36126e-07	0.126413	0.054	0.058	AHI1	chr6	135283407	135498434	215027	autosomal		0.0467705
NK	ENSG00000127526	6.35782e-07	-0.136217	0.022	0.031	SLC35E1	chr19	16549831	16572415	22584	autosomal		0.0467452
CD4et	ENSG00000172315	6.35516e-07	0.275375	0.023	0.026	TP53RK	chr20	46684365	46689444	5079	autosomal		0.0467256
mono_c	ENSG00000198502	1.00759e-10	-0.572544	0.094	0.151	HLA-DRB5	chr6	32517353	32530287	12934	autosomal		7.40823e-06
CD4nc	ENSG00000178935	6.33638e-07	0.511545	0.016	0.015	ZNF552	chr19	57803841	57814913	11072	autosomal		0.0465876
CD4et	ENSG00000141664	6.33112e-07	0.183766	0.019	0.023	ZCCHC2	chr18	62523025	62587709	64684	autosomal		0.0465489
Treg	ENSG00000213654	1.99855e-24	-0.310908	0.524	0.671	GPSM3	chr6	32190766	32195523	4757	autosomal		1.46942e-19
CD4nc	ENSG00000113360	6.31192e-07	0.372269	0.009	0.01	DROSHA	chr5	31400494	31532196	131702	autosomal		0.0464078
CTL	ENSG00000197070	6.30548e-07	0.246259	0.067	0.086	ARRDC1	chr9	137605685	137615360	9675	autosomal		0.0463604
CD4nc	ENSG00000170619	6.305e-07	-0.167819	0.013	0.02	COMMD5	chr8	144841042	144853736	12694	autosomal		0.0463569
CD4nc	ENSG00000135439	6.30339e-07	0.289298	0.021	0.024	AGAP2	chr12	57723761	57742157	18396	autosomal		0.046345
mono_c	ENSG00000169385	7.7089e-12	-0.569338	0.116	0.182	RNASE2	chr14	20955487	20956436	949	autosomal		5.66789e-07
CTL	ENSG00000173757	6.29722e-07	0.344997	0.052	0.07	STAT5B	chr17	42199176	42288633	89457	autosomal		0.0462997
CD4et	ENSG00000077157	6.28971e-07	-0.273634	0.012	0.019	PPP1R12B	chr1	202348699	202592706	244007	autosomal		0.0462445
B_in	ENSG00000225470	4.84442e-08	0.4283	0.164	0.137	JPX	chrX	73944182	74070408	126226	X-nonPAR	escape	0.00356181
B_in	ENSG00000197081	3.64814e-07	0.407858	0.036	0.037	IGF2R	chr6	159969082	160113507	144425	autosomal		0.0268225
mono_c	ENSG00000124491	4.85428e-11	-0.567895	0.057	0.103	F13A1	chr6	6144084	6321013	176929	autosomal		3.56906e-06
CTL	ENSG00000267364	6.25839e-07	0.301429	0.025	0.043		chr17	35313442	35325449	12007	autosomal		0.0460142
B_mem	ENSG00000131116	6.25214e-07	-0.136769	0.11	0.15	ZNF428	chr19	43607224	43619629	12405	autosomal		0.0459682
NK	ENSG00000182400	6.24025e-07	-0.186934	0.028	0.039	TRAPPC6B	chr14	39147811	39170532	22721	autosomal		0.0458808
CD4nc	ENSG00000119912	6.23724e-07	0.337173	0.017	0.019	IDE	chr10	92451684	92574096	122412	autosomal		0.0458587
CTL	ENSG00000187837	6.23213e-07	0.641597	0.052	0.057	H1-2	chr6	26055740	26056470	730	autosomal		0.0458211
Treg	ENSG00000081059	4.00906e-24	-0.516217	0.23	0.366	TCF7	chr5	134114681	134151865	37184	autosomal		2.94762e-19
NK	ENSG00000221978	6.218e-07	-0.145371	0.055	0.071	CCNL2	chr1	1385711	1399335	13624	autosomal		0.0457172
CD4nc	ENSG00000073169	6.20563e-07	0.490316	0.009	0.01	SELENOO	chr22	50201011	50217616	16605	autosomal		0.0456263
mono_c	ENSG00000116990	4.07768e-11	-0.545946	0.034	0.065	MYCL	chr1	39895428	39902256	6828	autosomal		2.99807e-06
NK	ENSG00000120451	6.19979e-07	0.10311	0.026	0.03	SNX19	chr11	130866250	130916479	50229	autosomal		0.0455833
mono_c	ENSG00000167850	4.10096e-09	-0.543261	0.049	0.087	CD300C	chr17	74541073	74546115	5042	autosomal		0.000301519
B_in	ENSG00000143546	3.38521e-07	0.354015	0.048	0.048	S100A8	chr1	153390032	153391073	1041	autosomal		0.0248894
CTL	ENSG00000247596	6.15475e-07	-0.296442	0.081	0.13	TWF2	chr3	52228612	52246788	18176	autosomal		0.0452522
B_in	ENSG00000143443	6.17671e-11	0.307241	0.179	0.174	C1orf56	chr1	151047751	151051986	4235	autosomal		4.54137e-06
mono_c	ENSG00000087470	9.33793e-08	-0.539447	0.042	0.073	DNM1L	chr12	32679200	32745650	66450	autosomal		0.00686562
CD4nc	ENSG00000188313	6.10608e-07	0.185385	0.021	0.025	PLSCR1	chr3	146515180	146544856	29676	autosomal		0.0448943
NK	ENSG00000187037	6.09471e-07	-0.364004	0.031	0.047	GPR141	chr7	37683766	37833788	150022	autosomal		0.0448108
CD4nc	ENSG00000130713	6.07821e-07	-0.36719	0.014	0.023	EXOSC2	chr9	130693721	130707288	13567	autosomal		0.0446895
B_in	ENSG00000215301	5.95073e-09	0.293243	0.232	0.217	DDX3X	chrX	41333348	41364472	31124	X-nonPAR	escape	0.000437521
B_in	ENSG00000174547	4.93885e-10	0.272024	0.114	0.116	MRPL11	chr11	66435075	66466738	31663	autosomal		3.63124e-05
mono_c	ENSG00000158050	5.52382e-09	-0.531712	0.076	0.121	DUSP2	chr2	96143169	96145440	2271	autosomal		0.000406133
Treg	ENSG00000102245	8.84823e-22	-1.11418	0.044	0.122	CD40LG	chrX	136648158	136660390	12232	X-nonPAR	variable	6.50558e-17
CTL	ENSG00000115866	6.03287e-07	-0.145934	0.049	0.083	DARS1	chr2	135905881	135986100	80219	autosomal		0.0443561
Treg	ENSG00000140988	1.09932e-21	-0.140441	0.998	0.999	RPS2	chr16	1962058	1964841	2783	autosomal		8.08264e-17
CD4et	ENSG00000131779	6.02735e-07	0.159537	0.015	0.019	PEX11B	chr1	145911350	145918717	7367	autosomal		0.0443155
mono_c	ENSG00000188042	3.8659e-09	-0.527622	0.074	0.12	ARL4C	chr2	234493041	234497081	4040	autosomal		0.000284237
CTL	ENSG00000066379	6.00756e-07	-0.35881	0.062	0.106	POLR1H	chr6	30058899	30064909	6010	autosomal		0.04417
B_mem	ENSG00000022277	6.00631e-07	0.206769	0.145	0.158	RTF2	chr20	56468585	56519449	50864	autosomal		0.0441608
CD4et	ENSG00000166140	6.00355e-07	0.176049	0.021	0.026	ZFYVE19	chr15	40807086	40815084	7998	autosomal		0.0441405
CD4nc	ENSG00000274292	5.9945e-07	0.15487	0.017	0.021		chr12	121800797	121803830	3033	autosomal		0.0440739
CD4nc	ENSG00000143156	5.99284e-07	0.472971	0.017	0.017	NME7	chr1	169132531	169367948	235417	autosomal		0.0440618
CD4nc	ENSG00000262655	5.98887e-07	0.814231	0.01	0.009	SPON1	chr11	13962723	14268133	305410	autosomal		0.0440326
CD4et	ENSG00000181830	5.97868e-07	0.241275	0.016	0.019	SLC35C1	chr11	45804072	45813016	8944	autosomal		0.0439576
B_mem	ENSG00000143106	5.96328e-07	0.242854	0.123	0.132	PSMA5	chr1	109399042	109426448	27406	autosomal		0.0438444
CTL	ENSG00000171503	5.95937e-07	0.220247	0.055	0.079	ETFDH	chr4	158671968	158710742	38774	autosomal		0.0438157
B_in	ENSG00000109787	9.50232e-08	0.254219	0.106	0.107	KLF3	chr4	38664197	38701517	37320	autosomal		0.00698649
CD4et	ENSG00000113163	5.94473e-07	0.134267	0.034	0.039	CERT1	chr5	75356345	75512138	155793	autosomal		0.043708
mono_c	ENSG00000162734	2.96755e-14	-0.521336	0.049	0.093	PEA15	chr1	160205380	160215376	9996	autosomal		2.18186e-09
B_mem	ENSG00000187531	5.94283e-07	0.295511	0.092	0.1	SIRT7	chr17	81911939	81921323	9384	autosomal		0.0436941
mono_c	ENSG00000140521	6.45244e-07	-0.502243	0.029	0.053	POLG	chr15	89305198	89334861	29663	autosomal		0.0474409
mono_c	ENSG00000196712	2.81355e-07	-0.500032	0.018	0.037	NF1	chr17	31094927	31382116	287189	autosomal		0.0206863
mono_c	ENSG00000008294	7.66456e-08	-0.493007	0.054	0.089	SPAG9	chr17	50962174	51120868	158694	autosomal		0.00563529
CD4et	ENSG00000254470	5.8986e-07	-0.114935	0.01	0.016	AP5B1	chr11	65773898	65780976	7078	autosomal		0.0433688
mono_c	ENSG00000002586	2.47303e-33	-0.469112	0.298	0.45	CD99	chrX	2691187	2741309	50122	X-PAR	escape	1.81827e-28
B_in	ENSG00000173674	6.16595e-07	0.235945	0.158	0.155	EIF1AX	chrX	20124525	20141838	17313	X-nonPAR	escape	0.0453345
CTL	ENSG00000214753	5.87737e-07	0.387408	0.049	0.064	HNRNPUL2	chr11	62712630	62727457	14827	autosomal		0.0432128
CD4nc	ENSG00000114166	5.86728e-07	0.496337	0.012	0.012	KAT2B	chr3	20040446	20154404	113958	autosomal		0.0431386
mono_c	ENSG00000188690	8.70061e-10	-0.466476	0.056	0.094	UROS	chr10	125784980	125823288	38308	autosomal		6.39704e-05
CTL	ENSG00000151502	5.84786e-07	0.208472	0.061	0.083	VPS26B	chr11	134224671	134247788	23117	autosomal		0.0429958
Treg	ENSG00000205352	5.64523e-21	0.135326	0.434	0.484	PRR13	chr12	53441678	53446645	4967	autosomal		4.1506e-16
Treg	ENSG00000115875	8.43537e-21	0.229605	0.464	0.499	SRSF7	chr2	38743599	38751494	7895	autosomal		6.20202e-16
NK	ENSG00000183401	5.84248e-07	0.125159	0.062	0.067	CCDC159	chr19	11344684	11354944	10260	autosomal		0.0429562
CD4et	ENSG00000101457	5.83587e-07	-0.268165	0.023	0.034	DNTTIP1	chr20	45791954	45811427	19473	autosomal		0.0429076
CD4nc	ENSG00000167325	5.82963e-07	-0.266744	0.013	0.021	RRM1	chr11	4094707	4138932	44225	autosomal		0.0428618
CTL	ENSG00000139697	5.81898e-07	0.260157	0.067	0.087	SBNO1	chr12	123289109	123364847	75738	autosomal		0.0427835
NK	ENSG00000131238	5.81807e-07	-0.274873	0.035	0.049	PPT1	chr1	40072710	40097260	24550	autosomal		0.0427768
CD4nc	ENSG00000116062	5.81725e-07	-0.279141	0.012	0.019	MSH6	chr2	47695530	47810063	114533	autosomal		0.0427708
mono_c	ENSG00000196735	2.55936e-07	-0.465035	0.065	0.102	HLA-DQA1	chr6	32628179	32647062	18883	autosomal		0.0188175
mono_c	ENSG00000163453	8.9229e-08	-0.457468	0.071	0.111	IGFBP7	chr4	57030773	57110385	79612	autosomal		0.00656047
CD4nc	ENSG00000279738	5.77987e-07	-0.210185	0.02	0.029		chr22	37876148	37895563	19415	autosomal		0.0424959
Treg	ENSG00000185885	1.93704e-20	-0.197871	0.762	0.865	IFITM1	chr11	310041	315272	5231	autosomal		1.42419e-15
CD4nc	ENSG00000242220	5.76957e-07	-0.158538	0.008	0.013	TCP10L	chr21	32497967	32587373	89406	autosomal		0.0424202
B_mem	ENSG00000147535	5.76683e-07	0.228554	0.166	0.183	PLPP5	chr8	38263130	38269243	6113	autosomal		0.0424
NK	ENSG00000047849	5.76264e-07	0.142277	0.06	0.065	MAP4	chr3	47850690	48089272	238582	autosomal		0.0423692
Treg	ENSG00000150347	3.07407e-20	0.469025	0.4	0.36	ARID5B	chr10	61901684	62096944	195260	autosomal		2.26018e-15
B_mem	ENSG00000109917	5.74806e-07	-0.464155	0.034	0.067	ZPR1	chr11	116773799	116788039	14240	autosomal		0.0422621
CD4et	ENSG00000137364	5.74591e-07	0.238098	0.033	0.036	TPMT	chr6	18128311	18155077	26766	autosomal		0.0422462
mono_c	ENSG00000263465	2.46176e-10	-0.446735	0.039	0.072	SRSF8	chr11	95066919	95071225	4306	autosomal		1.80998e-05
mono_c	ENSG00000065150	6.75499e-10	-0.446419	0.023	0.045	IPO5	chr13	97953658	98024296	70638	autosomal		4.96654e-05
B_mem	ENSG00000216863	5.72084e-07	-0.425977	0.042	0.077	LY86-AS1	chr6	6346465	6622771	276306	autosomal		0.0420619
mono_c	ENSG00000182162	2.29724e-07	-0.445644	0.029	0.051	P2RY8	chrX	1462581	1537185	74604	X-PAR	escape	0.0168902
B_in	ENSG00000065883	6.28381e-07	0.225151	0.17	0.167	CDK13	chr7	39950121	40099580	149459	autosomal		0.0462011
Treg	ENSG00000172183	5.83598e-20	0.347051	0.579	0.56	ISG20	chr15	88635670	88656483	20813	autosomal		4.29085e-15
B_mem	ENSG00000091039	5.69556e-07	-0.167151	0.09	0.128	OSBPL8	chr12	76351797	76559809	208012	autosomal		0.041876
mono_c	ENSG00000204267	2.07466e-07	-0.443975	0.033	0.058	TAP2	chr6	32821833	32838739	16906	autosomal		0.0152538
CD4nc	ENSG00000138834	5.67593e-07	-0.357542	0.007	0.014	MAPK8IP3	chr16	1706166	1770351	64185	autosomal		0.0417317
Treg	ENSG00000134460	2.23957e-19	0.964235	0.219	0.128	IL2RA	chr10	6010689	6062370	51681	autosomal		1.64662e-14
B_mem	ENSG00000148444	5.6616e-07	0.155854	0.124	0.139	COMMD3	chr10	22316386	22320306	3920	autosomal		0.0416264
CD4et	ENSG00000104549	5.65608e-07	0.153074	0.018	0.023	SQLE	chr8	124998497	125022283	23786	autosomal		0.0415858
CD4nc	ENSG00000163312	5.64524e-07	-0.494184	0.017	0.028	HELQ	chr4	83407343	83455855	48512	autosomal		0.0415061
CD4nc	ENSG00000033122	5.62636e-07	0.428896	0.013	0.014	LRRC7	chr1	69567922	70151945	584023	autosomal		0.0413672
CTL	ENSG00000160908	5.61901e-07	-0.401133	0.065	0.111	ZNF394	chr7	99473877	99504857	30980	autosomal		0.0413132
CD4et	ENSG00000227191	5.6107e-07	0.11143	0.042	0.048	TRGC2	chr7	38239580	38249572	9992	autosomal		0.0412521
Treg	ENSG00000182463	2.68888e-19	-0.501254	0.155	0.258	TSHZ2	chr20	52972358	53495330	522972	autosomal		1.97698e-14
CD4nc	ENSG00000246366	5.60398e-07	0.249493	0.026	0.029	LACTB2-AS1	chr8	70608577	70663279	54702	autosomal		0.0412027
mono_nc	ENSG00000244754	5.59405e-07	0.198861	0.565	0.594	N4BP2L2	chr13	32432417	32538885	106468	autosomal		0.0411297
Treg	ENSG00000145287	5.93403e-19	-0.719595	0.097	0.187	PLAC8	chr4	83090048	83137075	47027	autosomal		4.36293e-14
CD4nc	ENSG00000287426	5.58053e-07	0.277746	0.009	0.011		chr11	129761713	129814690	52977	autosomal		0.0410303
CTL	ENSG00000177239	5.57156e-07	0.654587	0.03	0.042	MAN1B1	chr9	137086857	137109189	22332	autosomal		0.0409644
Treg	ENSG00000112576	1.31588e-18	-0.428218	0.271	0.393	CCND3	chr6	41934934	42050357	115423	autosomal		9.67488e-14
Treg	ENSG00000023445	1.91482e-18	0.49348	0.382	0.342	BIRC3	chr11	102317484	102339403	21919	autosomal		1.40785e-13
CD4et	ENSG00000140718	5.52823e-07	-0.593265	0.01	0.019	FTO	chr16	53701692	54158512	456820	autosomal		0.0406458
mono_c	ENSG00000148180	1.18978e-08	-0.44066	0.055	0.09	GSN	chr9	121207794	121332843	125049	autosomal		0.000874775
CD4nc	ENSG00000175164	5.51569e-07	-0.603574	0.006	0.013	ABO	chr9	133233278	133276024	42746	autosomal		0.0405535
CD4nc	ENSG00000259943	5.50662e-07	0.162574	0.017	0.02	ZMPSTE24-DT	chr1	40256333	40257971	1638	autosomal		0.0404868
B_mem	ENSG00000146094	5.49985e-07	-0.559433	0.025	0.054	DOK3	chr5	177501904	177511274	9370	autosomal		0.0404371
CD4et	ENSG00000248483	5.49163e-07	0.289925	0.02	0.023	POU5F2	chr5	93733220	93741600	8380	autosomal		0.0403766
Treg	ENSG00000258289	2.1177e-18	0.173247	0.378	0.412	CHURC1	chr14	64914361	64944591	30230	autosomal		1.55702e-13
CD4et	ENSG00000143390	5.46874e-07	-0.217471	0.015	0.024	RFX5	chr1	151340640	151347326	6686	autosomal		0.0402083
B_mem	ENSG00000168175	5.46619e-07	-0.120278	0.111	0.15	MAPK1IP1L	chr14	55051647	55070194	18547	autosomal		0.0401897
B_mem	ENSG00000141741	5.44123e-07	-0.105989	0.156	0.196	MIEN1	chr17	39728496	39730532	2036	autosomal		0.0400061
Treg	ENSG00000232388	2.63906e-18	0.247306	0.294	0.318	SMIM26	chr20	18567347	18569563	2216	autosomal		1.94034e-13
CD4et	ENSG00000171161	5.43469e-07	-0.256247	0.016	0.025	ZNF672	chr1	248838210	248849517	11307	autosomal		0.039958
NK	ENSG00000101290	5.42445e-07	-0.134877	0.059	0.075	CDS2	chr20	5126879	5197887	71008	autosomal		0.0398828
mono_nc	ENSG00000161179	5.40475e-07	0.344992	0.073	0.086	YDJC	chr22	21628089	21630064	1975	autosomal		0.0397379
CD4nc	ENSG00000148154	5.38889e-07	-0.134743	0.023	0.032	UGCG	chr9	111896814	111935369	38555	autosomal		0.0396213
CD4nc	ENSG00000182093	5.38658e-07	0.102728	0.019	0.024	GET1	chr21	39377698	39428528	50830	autosomal		0.0396043
mono_c	ENSG00000000419	1.21566e-08	-0.435225	0.057	0.094	DPM1	chr20	50934867	50959140	24273	autosomal		0.000893803
B_mem	ENSG00000137509	5.34814e-07	0.285244	0.06	0.07	PRCP	chr11	82822936	82970584	147648	autosomal		0.0393217
CD4et	ENSG00000123358	5.34776e-07	-0.186489	0.021	0.03	NR4A1	chr12	52022832	52059507	36675	autosomal		0.0393189
mono_c	ENSG00000083099	1.15333e-08	-0.432674	0.05	0.084	LYRM2	chr6	89568144	89638749	70605	autosomal		0.000847973
CD4nc	ENSG00000111737	5.3472e-07	-0.20809	0.015	0.022	RAB35	chr12	120095099	120117502	22403	autosomal		0.0393148
B_mem	ENSG00000226067	5.33495e-07	-0.275859	0.077	0.116	LINC00623	chr1	120913184	121009291	96107	autosomal		0.0392247
CD4et	ENSG00000124575	5.32257e-07	-0.264402	0.028	0.041	H1-3	chr6	26234212	26234987	775	autosomal		0.0391337
B_in	ENSG00000168002	1.96637e-08	0.220566	0.118	0.121	POLR2G	chr11	62761565	62766710	5145	autosomal		0.00144575
NK	ENSG00000100319	5.32144e-07	-0.172516	0.051	0.066	ZMAT5	chr22	29730956	29767011	36055	autosomal		0.0391254
CD4nc	ENSG00000196498	5.3192e-07	0.126119	0.021	0.026	NCOR2	chr12	124324415	124567612	243197	autosomal		0.0391089
mono_c	ENSG00000115364	2.11006e-07	-0.432497	0.03	0.054	MRPL19	chr2	75646783	75690851	44068	autosomal		0.015514
CTL	ENSG00000196839	5.30553e-07	0.462499	0.077	0.084	ADA	chr20	44584896	44652252	67356	autosomal		0.0390084
CD4et	ENSG00000141424	5.30444e-07	-0.105891	0.024	0.033	SLC39A6	chr18	36108531	36129385	20854	autosomal		0.0390004
CTL	ENSG00000011243	5.30328e-07	0.291714	0.055	0.072	AKAP8L	chr19	15380050	15419141	39091	autosomal		0.0389918
CD4nc	ENSG00000273729	5.29463e-07	0.262066	0.016	0.019		chr14	77028086	77031572	3486	autosomal		0.0389282
CTL	ENSG00000171720	5.29387e-07	0.412345	0.061	0.074	HDAC3	chr5	141620876	141636849	15973	autosomal		0.0389227
Treg	ENSG00000102265	2.96954e-18	-0.595654	0.149	0.251	TIMP1	chrX	47582408	47586789	4381	X-nonPAR	variable	2.18332e-13
Treg	ENSG00000115738	3.70017e-18	-0.626213	0.162	0.267	ID2	chr2	8678845	8684461	5616	autosomal		2.72052e-13
CD4et	ENSG00000138640	5.27929e-07	0.303619	0.028	0.031	FAM13A	chr4	88725955	89111398	385443	autosomal		0.0388154
B_mem	ENSG00000275023	5.25971e-07	0.131207	0.078	0.097	MLLT6	chr17	38705273	38729795	24522	autosomal		0.0386715
CD4et	ENSG00000154803	5.25725e-07	0.128161	0.026	0.031	FLCN	chr17	17212212	17237188	24976	autosomal		0.0386534
CTL	ENSG00000132824	5.25724e-07	0.51037	0.072	0.082	SERINC3	chr20	44496221	44522085	25864	autosomal		0.0386533
CD4nc	ENSG00000149177	5.25449e-07	0.686534	0.011	0.01	PTPRJ	chr11	47980425	48170839	190414	autosomal		0.0386331
CTL	ENSG00000175054	5.25212e-07	0.12956	0.064	0.088	ATR	chr3	142449007	142578733	129726	autosomal		0.0386157
CD4et	ENSG00000185917	5.24803e-07	0.23116	0.015	0.018	SETD4	chr21	36034541	36079389	44848	autosomal		0.0385856
NK	ENSG00000196352	5.24721e-07	-0.13098	0.068	0.084	CD55	chr1	207321519	207386804	65285	autosomal		0.0385796
NK	ENSG00000025800	5.24611e-07	0.262662	0.058	0.059	KPNA6	chr1	32108056	32176563	68507	autosomal		0.0385715
CD4nc	ENSG00000157823	5.24368e-07	0.122183	0.015	0.019	AP3S2	chr15	89830599	89894638	64039	autosomal		0.0385536
Treg	ENSG00000099622	6.5077e-18	0.213055	0.75	0.773	CIRBP	chr19	1259384	1274880	15496	autosomal		4.78472e-13
CD4nc	ENSG00000180011	5.22744e-07	-0.125326	0.023	0.03	PTGR3	chr18	75195113	75209139	14026	autosomal		0.0384342
CTL	ENSG00000271601	5.22626e-07	-0.682727	0.023	0.059	LIX1L	chr1	145933423	145958017	24594	autosomal		0.0384256
CD4et	ENSG00000099337	5.19853e-07	0.172295	0.031	0.036	KCNK6	chr19	38319845	38332076	12231	autosomal		0.0382217
CD4et	ENSG00000064102	5.19774e-07	-0.258029	0.017	0.026	INTS13	chr12	26905181	26938326	33145	autosomal		0.0382159
CTL	ENSG00000174579	5.19751e-07	0.137845	0.029	0.05	MSL2	chr3	136148917	136197241	48324	autosomal		0.0382142
CD4et	ENSG00000159753	5.1781e-07	0.171468	0.014	0.019	CARMIL2	chr16	67644988	67657569	12581	autosomal		0.0380715
CTL	ENSG00000172775	5.17081e-07	-0.209884	0.035	0.068	PSME3IP1	chr16	57152466	57186116	33650	autosomal		0.0380179
CD4et	ENSG00000123453	5.1674e-07	0.198415	0.016	0.019	SARDH	chr9	133663560	133739955	76395	autosomal		0.0379928
NK	ENSG00000107819	5.16679e-07	-0.121727	0.032	0.043	SFXN3	chr10	101031234	101041241	10007	autosomal		0.0379883
CD4nc	ENSG00000180185	5.15794e-07	-0.309178	0.014	0.022	FAHD1	chr16	1826967	1840207	13240	autosomal		0.0379232
CD4nc	ENSG00000231682	5.15313e-07	-0.117921	0.007	0.011	LINC01891	chr2	234444590	234454595	10005	autosomal		0.0378879
CD4nc	ENSG00000164117	5.13789e-07	0.232861	0.012	0.014	FBXO8	chr4	174236658	174283667	47009	autosomal		0.0377758
Treg	ENSG00000229833	6.67424e-18	0.289446	0.419	0.43	PET100	chr19	7629788	7631956	2168	autosomal		4.90717e-13
Treg	ENSG00000062582	7.44154e-18	0.105303	0.248	0.293	MRPS24	chr7	43866558	43869893	3335	autosomal		5.47132e-13
CD4et	ENSG00000162946	5.12372e-07	0.151121	0.015	0.019	DISC1	chr1	231626790	232041272	414482	autosomal		0.0376717
B_mem	ENSG00000174720	5.09896e-07	-0.103271	0.118	0.154	LARP7	chr4	112637077	112657696	20619	autosomal		0.0374896
CD4nc	ENSG00000196369	5.09801e-07	0.522019	0.014	0.014	SRGAP2B	chr1	144887265	145095528	208263	autosomal		0.0374826
B_mem	ENSG00000173141	5.09191e-07	-0.192383	0.133	0.181	MRPL57	chr13	21176658	21179084	2426	autosomal		0.0374378
B_mem	ENSG00000114503	5.08142e-07	0.211766	0.136	0.151	NCBP2	chr3	196935402	196942594	7192	autosomal		0.0373606
CD4et	ENSG00000069943	5.08033e-07	-0.113973	0.012	0.018	PIGB	chr15	55318960	55355648	36688	autosomal		0.0373526
Treg	ENSG00000008517	1.30957e-17	0.284194	0.896	0.891	IL32	chr16	3065297	3082192	16895	autosomal		9.62849e-13
Treg	ENSG00000169567	1.41208e-17	-0.254041	0.803	0.876	HINT1	chr5	131155383	131224468	69085	autosomal		1.03822e-12
CTL	ENSG00000136448	5.06679e-07	0.302377	0.072	0.091	NMT1	chr17	44957992	45109016	151024	autosomal		0.0372531
CD4nc	ENSG00000073969	5.0605e-07	0.439022	0.01	0.012	NSF	chr17	46590669	46757679	167010	autosomal		0.0372068
CTL	ENSG00000103978	5.05892e-07	0.204232	0.069	0.092	TMEM87A	chr15	42210447	42273534	63087	autosomal		0.0371952
NK	ENSG00000178096	5.05867e-07	-0.445599	0.023	0.037	BOLA1	chr1	149887890	149900798	12908	autosomal		0.0371934
B_in	ENSG00000143669	5.32213e-07	0.217964	0.158	0.157	LYST	chr1	235661041	235883724	222683	autosomal		0.0391304
CTL	ENSG00000101940	5.05151e-07	-0.18205	0.029	0.057	WDR13	chrX	48590042	48608869	18827	X-nonPAR	inactive	0.0371408
B_in	ENSG00000152601	6.54165e-11	0.210814	0.244	0.249	MBNL1	chr3	152243828	152465780	221952	autosomal		4.80968e-06
CTL	ENSG00000165609	5.04324e-07	0.435325	0.085	0.096	NUDT5	chr10	12165330	12195891	30561	autosomal		0.0370799
mono_c	ENSG00000163659	4.42196e-07	-0.428325	0.039	0.067	TIPARP	chr3	156673235	156706770	33535	autosomal		0.032512
B_in	ENSG00000100100	5.05684e-07	0.207781	0.18	0.18	PIK3IP1	chr22	31281594	31292534	10940	autosomal		0.0371799
CD4nc	ENSG00000135842	4.9904e-07	0.355649	0.008	0.01	NIBAN1	chr1	184790724	184974508	183784	autosomal		0.0366914
CD4nc	ENSG00000163528	4.98724e-07	-0.234116	0.008	0.013	CHCHD4	chr3	14112077	14124870	12793	autosomal		0.0366682
mono_c	ENSG00000124380	3.92358e-12	-0.425913	0.081	0.13	SNRNP27	chr2	69893956	69905575	11619	autosomal		2.88477e-07
Treg	ENSG00000125870	2.4106e-17	0.145161	0.308	0.353	SNRPB2	chr20	16729961	16742564	12603	autosomal		1.77237e-12
NK	ENSG00000077147	4.97365e-07	-0.154659	0.08	0.099	TM9SF3	chr10	96518110	96587452	69342	autosomal		0.0365683
CTL	ENSG00000105364	4.96838e-07	-0.156546	0.048	0.083	MRPL4	chr19	10251901	10260055	8154	autosomal		0.0365295
mono_c	ENSG00000231680	5.71847e-07	-0.424612	0.033	0.058	LINC02723	chr11	64394342	64395831	1489	autosomal		0.0420445
CD4et	ENSG00000130827	4.9594e-07	0.199353	0.023	0.026	PLXNA3	chrX	154458281	154477779	19498	X-nonPAR	inactive	0.0364635
CD4nc	ENSG00000174365	4.95542e-07	-0.240767	0.016	0.024	SNHG11	chr20	38446343	38450940	4597	autosomal		0.0364343
CD4et	ENSG00000101856	4.93939e-07	-0.383627	0.024	0.037	PGRMC1	chrX	119236245	119244466	8221	X-nonPAR	inactive	0.0363164
mono_c	ENSG00000197976	6.21779e-11	-0.424406	0.053	0.092	AKAP17A	chrX	1591604	1602520	10916	X-PAR	escape	4.57157e-06
NK	ENSG00000139684	4.9314e-07	-0.127911	0.055	0.069	ESD	chr13	46771256	46797420	26164	autosomal		0.0362576
CD4et	ENSG00000184261	4.9213e-07	0.255489	0.018	0.021	KCNK12	chr2	47509290	47570985	61695	autosomal		0.0361834
CD4nc	ENSG00000197620	4.91945e-07	-0.238388	0.008	0.013	EOLA1	chrX	149540355	149550510	10155	X-nonPAR	inactive	0.0361698
CTL	ENSG00000204371	4.91023e-07	-0.870172	0.016	0.05	EHMT2	chr6	31879759	31897698	17939	autosomal		0.036102
CTL	ENSG00000183741	4.90273e-07	0.408701	0.114	0.123	CBX6	chr22	38861422	38872249	10827	autosomal		0.0360468
NK	ENSG00000111801	4.90232e-07	-0.106033	0.053	0.066	BTN3A3	chr6	26440472	26453415	12943	autosomal		0.0360438
CTL	ENSG00000064607	4.89712e-07	0.431567	0.056	0.07	SUGP2	chr19	18990888	19034023	43135	autosomal		0.0360056
CD4nc	ENSG00000185246	4.8899e-07	0.310357	0.021	0.022	PRPF39	chr14	45084107	45116282	32175	autosomal		0.0359525
CTL	ENSG00000134352	4.88609e-07	-0.227354	0.022	0.05	IL6ST	chr5	55935095	55995022	59927	autosomal		0.0359245
CD4et	ENSG00000161791	4.88005e-07	-0.178354	0.011	0.018	FMNL3	chr12	49636499	49708165	71666	autosomal		0.0358801
CD4nc	ENSG00000133895	4.87995e-07	-0.24746	0.01	0.016	MEN1	chr11	64803510	64811294	7784	autosomal		0.0358793
NK	ENSG00000137628	4.87899e-07	0.161158	0.037	0.041	DDX60	chr4	168216291	168318883	102592	autosomal		0.0358723
B_in	ENSG00000179218	4.31358e-07	0.20564	0.23	0.229	CALR	chr19	12938578	12944489	5911	autosomal		0.0317151
CD4et	ENSG00000151576	4.85879e-07	-0.321157	0.012	0.02	QTRT2	chr3	114005833	114088422	82589	autosomal		0.0357238
CD4nc	ENSG00000264575	4.8582e-07	-0.304681	0.007	0.012	LINC00526	chr18	5236724	5238598	1874	autosomal		0.0357194
mono_c	ENSG00000153823	1.89685e-09	-0.420055	0.079	0.124	PID1	chr2	228850526	229271287	420761	autosomal		0.000139464
CD4nc	ENSG00000169715	4.85423e-07	0.498459	0.01	0.012	MT1E	chr16	56625475	56627112	1637	autosomal		0.0356903
CD4et	ENSG00000125630	4.84768e-07	-0.4515	0.005	0.011	POLR1B	chr2	112541915	112579818	37903	autosomal		0.0356421
Treg	ENSG00000198931	2.89756e-17	-0.140939	0.509	0.616	APRT	chr16	88809339	88811937	2598	autosomal		2.1304e-12
NK	ENSG00000141232	4.84418e-07	-0.282376	0.041	0.058	TOB1	chr17	50862223	50867978	5755	autosomal		0.0356164
CD4et	ENSG00000002549	4.84101e-07	-0.125652	0.044	0.057	LAP3	chr4	17577198	17607972	30774	autosomal		0.0355931
B_in	ENSG00000083099	2.22031e-07	0.20519	0.064	0.069	LYRM2	chr6	89568144	89638749	70605	autosomal		0.0163246
CD4et	ENSG00000174996	4.82888e-07	-0.19772	0.011	0.018	KLC2	chr11	66257294	66267860	10566	autosomal		0.0355038
CD4et	ENSG00000213380	4.82417e-07	0.236449	0.013	0.016	COG8	chr16	69320140	69339583	19443	autosomal		0.0354692
B_in	ENSG00000138385	2.35476e-08	0.203757	0.143	0.146	SSB	chr2	169791933	169812064	20131	autosomal		0.00173132
CTL	ENSG00000189227	4.81904e-07	-0.259415	0.059	0.101	C15orf61	chr15	67521131	67530146	9015	autosomal		0.0354315
B_mem	ENSG00000255198	4.81074e-07	0.124457	0.23	0.252	SNHG9	chr16	1964895	1965509	614	autosomal		0.0353705
CD4nc	ENSG00000165526	4.80558e-07	-0.229837	0.026	0.036	RPUSD4	chr11	126202096	126211692	9596	autosomal		0.0353325
CD4et	ENSG00000168575	4.80437e-07	-0.331722	0.013	0.021	SLC20A2	chr8	42416475	42541926	125451	autosomal		0.0353236
CD4nc	ENSG00000011258	4.80071e-07	0.133418	0.015	0.018	MBTD1	chr17	51177425	51260163	82738	autosomal		0.0352968
CTL	ENSG00000168876	4.79859e-07	-0.33527	0.052	0.093	ANKRD49	chr11	94493979	94499578	5599	autosomal		0.0352811
CD4et	ENSG00000154079	4.79458e-07	0.236121	0.009	0.012	SDHAF4	chr6	70566917	70589569	22652	autosomal		0.0352517
CD4nc	ENSG00000134250	4.79412e-07	0.174296	0.017	0.021	NOTCH2	chr1	119911553	120100779	189226	autosomal		0.0352483
CD4et	ENSG00000155287	4.78756e-07	0.548942	0.023	0.021	SLC25A28	chr10	99610519	99622793	12274	autosomal		0.0352
CD4nc	ENSG00000186376	4.78256e-07	0.184045	0.008	0.011	ZNF75D	chrX	135248920	135344109	95189	X-nonPAR	inactive	0.0351633
B_mem	ENSG00000135334	4.78039e-07	0.10984	0.129	0.152	AKIRIN2	chr6	87674860	87702233	27373	autosomal		0.0351473
CD4nc	ENSG00000108179	4.77774e-07	0.257286	0.011	0.013	PPIF	chr10	79347469	79355334	7865	autosomal		0.0351278
B_mem	ENSG00000168958	4.77112e-07	0.177071	0.162	0.178	MFF	chr2	227325151	227357833	32682	autosomal		0.0350792
NK	ENSG00000273160	4.7639e-07	0.151847	0.079	0.083		chr1	167457742	167459891	2149	autosomal		0.0350261
CTL	ENSG00000107625	4.76259e-07	-0.518281	0.033	0.073	DDX50	chr10	68901286	68946847	45561	autosomal		0.0350164
CTL	ENSG00000132680	4.76195e-07	0.417962	0.074	0.086	KHDC4	chr1	155913045	155934413	21368	autosomal		0.0350117
CTL	ENSG00000255529	4.7503e-07	0.132513	0.03	0.052	POLR2M	chr15	57706695	57782762	76067	autosomal		0.0349261
Treg	ENSG00000182162	3.38816e-17	-0.804067	0.074	0.153	P2RY8	chrX	1462581	1537185	74604	X-PAR	escape	2.49111e-12
B_mem	ENSG00000211896	4.74627e-07	-0.178998	0.24	0.309	IGHG1	chr14	105736343	105743071	6728	autosomal		0.0348965
CD4et	ENSG00000144535	4.7384e-07	0.148028	0.046	0.051	DIS3L2	chr2	231961245	232344350	383105	autosomal		0.0348386
CTL	ENSG00000173465	4.72978e-07	0.330783	0.046	0.063	ZNRD2	chr11	65570460	65573942	3482	autosomal		0.0347752
CD4nc	ENSG00000129657	4.72797e-07	-0.137896	0.016	0.024	SEC14L1	chr17	77088749	77217101	128352	autosomal		0.0347619
B_mem	ENSG00000135655	4.7179e-07	-0.190898	0.168	0.222	USP15	chr12	62260338	62417431	157093	autosomal		0.0346879
CD4et	ENSG00000124370	4.71225e-07	0.203092	0.025	0.029	MCEE	chr2	71109684	71130239	20555	autosomal		0.0346463
NK	ENSG00000172732	4.71206e-07	0.152538	0.047	0.052	MUS81	chr11	65857126	65867653	10527	autosomal		0.0346449
CD4nc	ENSG00000179115	4.70774e-07	-0.126154	0.027	0.037	FARSA	chr19	12922479	12934037	11558	autosomal		0.0346132
CD4nc	ENSG00000179195	4.70639e-07	0.284768	0.01	0.012	ZNF664	chr12	123971845	124015439	43594	autosomal		0.0346033
Treg	ENSG00000090266	4.3224e-17	0.146429	0.42	0.464	NDUFB2	chr7	140690777	140722790	32013	autosomal		3.178e-12
B_mem	ENSG00000140391	4.69386e-07	-0.382011	0.108	0.161	TSPAN3	chr15	77041404	77083984	42580	autosomal		0.0345111
CD4nc	ENSG00000130193	4.69049e-07	-0.117723	0.026	0.034	THEM6	chr8	142727223	142736927	9704	autosomal		0.0344863
CD4nc	ENSG00000154127	4.68421e-07	-0.454999	0.011	0.019	UBASH3B	chr11	122655722	122814473	158751	autosomal		0.0344402
NK	ENSG00000186283	4.68186e-07	-0.263438	0.041	0.057	TOR3A	chr1	179082070	179098023	15953	autosomal		0.0344229
Treg	ENSG00000101558	5.56014e-17	0.206522	0.276	0.305	VAPA	chr18	9914016	9960021	46005	autosomal		4.08804e-12
CTL	ENSG00000086065	4.67349e-07	-0.238244	0.051	0.09	CHMP5	chr9	33264879	33282070	17191	autosomal		0.0343614
B_mem	ENSG00000197555	4.67148e-07	0.380654	0.044	0.053	SIPA1L1	chr14	71320449	71741229	420780	autosomal		0.0343466
mono_c	ENSG00000149231	4.75807e-08	-0.415732	0.032	0.057	CCDC82	chr11	96349241	96389956	40715	autosomal		0.00349832
CD4et	ENSG00000083454	4.65724e-07	0.129353	0.02	0.025	P2RX5	chr17	3672199	3696240	24041	autosomal		0.0342419
Treg	ENSG00000185088	8.00011e-17	0.370727	0.455	0.439	RPS27L	chr15	63125872	63158021	32149	autosomal		5.882e-12
B_mem	ENSG00000086666	4.65118e-07	-0.126248	0.171	0.219	ZFAND6	chr15	80059568	80138393	78825	autosomal		0.0341974
CD4et	ENSG00000261609	4.64776e-07	0.191803	0.021	0.025	GAN	chr16	81314944	81390809	75865	autosomal		0.0341722
B_mem	ENSG00000103342	4.64374e-07	0.30786	0.093	0.102	GSPT1	chr16	11868128	11916082	47954	autosomal		0.0341427
CTL	ENSG00000177311	4.63954e-07	-0.110909	0.065	0.101	ZBTB38	chr3	141324213	141449792	125579	autosomal		0.0341117
CD4nc	ENSG00000122696	4.62028e-07	0.19141	0.011	0.015	SLC25A51	chr9	37879400	37904353	24953	autosomal		0.0339701
CD4nc	ENSG00000126091	4.61344e-07	0.187617	0.02	0.024	ST3GAL3	chr1	43705824	43931165	225341	autosomal		0.0339199
mono_c	ENSG00000143013	1.75059e-13	-0.412517	0.086	0.138	LMO4	chr1	87328880	87348923	20043	autosomal		1.28711e-08
mono_c	ENSG00000231389	2.54045e-24	-0.411884	0.448	0.584	HLA-DPA1	chr6	33064569	33080775	16206	autosomal		1.86784e-19
CD4nc	ENSG00000143653	4.60461e-07	-0.15321	0.009	0.015	SCCPDH	chr1	246724409	246768137	43728	autosomal		0.0338549
CTL	ENSG00000014641	4.60269e-07	-0.144434	0.069	0.109	MDH1	chr2	63588609	63607197	18588	autosomal		0.0338409
CD4et	ENSG00000197696	4.60135e-07	0.282523	0.014	0.017	NMB	chr15	84655129	84658563	3434	autosomal		0.033831
CTL	ENSG00000257815	4.59999e-07	0.392773	0.052	0.069	PRANCR	chr12	69901918	70243405	341487	autosomal		0.033821
B_mem	ENSG00000096384	4.59722e-07	0.102739	0.565	0.601	HSP90AB1	chr6	44246166	44253888	7722	autosomal		0.0338006
mono_c	ENSG00000198223	4.32715e-36	-0.411597	0.107	0.202	CSF2RA	chrX	1268800	1310381	41581	X-PAR	escape	3.1815e-31
CD4nc	ENSG00000182919	4.59262e-07	0.344918	0.016	0.018	C11orf54	chr11	93741591	93764749	23158	autosomal		0.0337668
CTL	ENSG00000105063	4.584e-07	-0.11101	0.045	0.077	PPP6R1	chr19	55229779	55259017	29238	autosomal		0.0337034
Treg	ENSG00000164096	8.07355e-17	-0.127144	0.35	0.441	C4orf3	chr4	119296419	119304445	8026	autosomal		5.936e-12
NK	ENSG00000134371	4.57129e-07	0.124394	0.061	0.067	CDC73	chr1	193121983	193254815	132832	autosomal		0.03361
CTL	ENSG00000105220	4.57095e-07	-0.256113	0.051	0.089	GPI	chr19	34359480	34402413	42933	autosomal		0.0336075
CD4nc	ENSG00000099949	4.57073e-07	0.238609	0.012	0.015	LZTR1	chr22	20982269	20999032	16763	autosomal		0.0336059
CD4nc	ENSG00000163577	4.56592e-07	0.141715	0.01	0.013	EIF5A2	chr3	170888418	170908644	20226	autosomal		0.0335705
CD4nc	ENSG00000130856	4.56484e-07	-0.125259	0.018	0.025	ZNF236	chr18	76822557	76972901	150344	autosomal		0.0335626
B_in	ENSG00000147905	6.6218e-08	0.200156	0.23	0.229	ZCCHC7	chr9	37120574	37358149	237575	autosomal		0.00486861
CD4et	ENSG00000165359	4.55543e-07	0.334075	0.017	0.019	INTS6L	chrX	135520659	135582510	61851	X-nonPAR	inactive	0.0334933
mono_c	ENSG00000169508	5.89786e-08	-0.410761	0.068	0.106	GPR183	chr13	99294539	99307399	12860	autosomal		0.00433634
NK	ENSG00000153179	4.55462e-07	0.187428	0.07	0.072	RASSF3	chr12	64507001	64697564	190563	autosomal		0.0334874
CTL	ENSG00000100813	4.54806e-07	0.263746	0.051	0.073	ACIN1	chr14	23058564	23095614	37050	autosomal		0.0334391
CD4et	ENSG00000112983	4.5478e-07	0.323851	0.033	0.033	BRD8	chr5	138139770	138178953	39183	autosomal		0.0334372
CTL	ENSG00000213337	4.5356e-07	0.489832	0.055	0.067	ANKRD39	chr2	96836611	96858016	21405	autosomal		0.0333475
CD4nc	ENSG00000096872	4.52597e-07	-0.53893	0.009	0.018	IFT74	chr9	26947039	27066134	119095	autosomal		0.0332767
B_mem	ENSG00000113441	4.52419e-07	0.127762	0.087	0.107	LNPEP	chr5	96935394	97037513	102119	autosomal		0.0332636
mono_c	ENSG00000010327	1.04368e-07	-0.410576	0.059	0.093	STAB1	chr3	52495338	52524495	29157	autosomal		0.00767354
NK	ENSG00000111540	4.52059e-07	-0.165457	0.043	0.056	RAB5B	chr12	55973913	55996683	22770	autosomal		0.0332372
CTL	ENSG00000108256	4.52044e-07	0.157725	0.045	0.069	NUFIP2	chr17	29255839	29294148	38309	autosomal		0.0332361
CD4et	ENSG00000197226	4.50998e-07	0.117954	0.022	0.027	TBC1D9B	chr5	179862066	179907897	45831	autosomal		0.0331592
mono_c	ENSG00000214063	2.30785e-09	-0.409355	0.051	0.085	TSPAN4	chr11	842812	867116	24304	autosomal		0.000169682
Treg	ENSG00000251562	9.73097e-17	0.183954	1	1	MALAT1	chr11	65497640	65508073	10433	autosomal		7.15459e-12
CTL	ENSG00000160679	4.50379e-07	0.194498	0.052	0.078	CHTOP	chr1	153633982	153646306	12324	autosomal		0.0331136
Treg	ENSG00000138668	1.08868e-16	0.106173	0.207	0.248	HNRNPD	chr4	82352498	82374503	22005	autosomal		8.00438e-12
mono_c	ENSG00000214113	8.74683e-13	-0.407541	0.059	0.101	LYRM4	chr6	5103629	5260950	157321	autosomal		6.43102e-08
NK	ENSG00000121579	4.48256e-07	-0.143713	0.045	0.059	NAA50	chr3	113716458	113746300	29842	autosomal		0.0329576
CD4nc	ENSG00000100926	4.46308e-07	0.125621	0.021	0.025	TM9SF1	chr14	24189149	24195687	6538	autosomal		0.0328144
CTL	ENSG00000100897	4.45808e-07	-0.390575	0.049	0.093	DCAF11	chr14	24114195	24125242	11047	autosomal		0.0327776
B_in	ENSG00000198034	2.18364e-45	0.198529	0.996	0.998	RPS4X	chrX	72255679	72277248	21569	X-nonPAR	escape	1.6055e-40
mono_c	ENSG00000167645	8.69046e-09	-0.397755	0.068	0.108	YIF1B	chr19	38303558	38317273	13715	autosomal		0.000638957
CTL	ENSG00000103510	4.4427e-07	-0.387117	0.026	0.058	KAT8	chr16	31114489	31131393	16904	autosomal		0.0326645
CD4nc	ENSG00000143951	4.44143e-07	0.263812	0.014	0.017	WDPCP	chr2	63119559	63827843	708284	autosomal		0.0326552
Treg	ENSG00000143742	1.27483e-16	0.108919	0.292	0.338	SRP9	chr1	225777813	225790468	12655	autosomal		9.37308e-12
CD4nc	ENSG00000049541	4.43475e-07	-0.167992	0.015	0.022	RFC2	chr7	74231499	74254458	22959	autosomal		0.032606
B_in	ENSG00000073849	1.28683e-07	0.196238	0.08	0.087	ST6GAL1	chr3	186930325	187078553	148228	autosomal		0.0094613
B_mem	ENSG00000224137	4.43395e-07	-0.325593	0.215	0.289	LINC01857	chr2	207662375	207679116	16741	autosomal		0.0326002
CD4nc	ENSG00000105486	4.43176e-07	0.209693	0.027	0.029	LIG1	chr19	48115445	48170603	55158	autosomal		0.0325841
mono_c	ENSG00000167604	1.41011e-11	-0.397733	0.053	0.092	NFKBID	chr19	35887630	35902303	14673	autosomal		1.03677e-06
B_mem	ENSG00000204574	4.42862e-07	0.125784	0.085	0.106	ABCF1	chr6	30571393	30597179	25786	autosomal		0.032561
mono_c	ENSG00000134152	3.01045e-07	-0.393904	0.034	0.06	KATNBL1	chr15	34140674	34210096	69422	autosomal		0.022134
CD4nc	ENSG00000100918	4.42137e-07	0.163161	0.01	0.013	REC8	chr14	24171853	24180257	8404	autosomal		0.0325077
Treg	ENSG00000113712	1.3718e-16	0.218518	0.243	0.273	CSNK1A1	chr5	149492982	149551471	58489	autosomal		1.0086e-11
CTL	ENSG00000168273	4.41239e-07	0.268373	0.048	0.068	UQCC5	chr3	52534013	52579237	45224	autosomal		0.0324417
mono_c	ENSG00000178035	3.75125e-07	-0.390357	0.053	0.085	IMPDH2	chr3	49024325	49029447	5122	autosomal		0.0275807
CD4nc	ENSG00000157259	4.4109e-07	-0.17127	0.025	0.035	GATAD1	chr7	92447482	92460075	12593	autosomal		0.0324307
CTL	ENSG00000100445	4.4093e-07	0.309419	0.056	0.076	SDR39U1	chr14	24439766	24442905	3139	autosomal		0.032419
CD4nc	ENSG00000186918	4.40747e-07	0.175028	0.014	0.018	ZNF395	chr8	28345590	28402701	57111	autosomal		0.0324055
Treg	ENSG00000139193	1.86434e-16	0.385984	0.472	0.444	CD27	chr12	6444955	6451718	6763	autosomal		1.37074e-11
B_mem	ENSG00000133460	4.40129e-07	0.223535	0.047	0.06	SLC2A11	chr22	23856703	23886312	29609	autosomal		0.03236
NK	ENSG00000129657	4.39494e-07	-0.102993	0.069	0.084	SEC14L1	chr17	77088749	77217101	128352	autosomal		0.0323134
B_mem	ENSG00000116539	4.39084e-07	-0.168168	0.108	0.146	ASH1L	chr1	155335268	155563162	227894	autosomal		0.0322832
CTL	ENSG00000170248	4.38965e-07	0.259491	0.054	0.074	PDCD6IP	chr3	33798571	33869707	71136	autosomal		0.0322744
CD4et	ENSG00000115084	4.38502e-07	0.485813	0.014	0.015	SLC35F5	chr2	113705011	113756693	51682	autosomal		0.0322404
mono_c	ENSG00000166226	2.34842e-08	-0.382065	0.058	0.092	CCT2	chr12	69585426	69601570	16144	autosomal		0.00172665
CD4et	ENSG00000105576	4.37943e-07	0.359432	0.018	0.02	TNPO2	chr19	12699201	12724011	24810	autosomal		0.0321993
B_mem	ENSG00000117713	4.36831e-07	0.157439	0.086	0.102	ARID1A	chr1	26693236	26782104	88868	autosomal		0.0321176
CTL	ENSG00000159346	4.36669e-07	-0.190693	0.042	0.078	ADIPOR1	chr1	202940826	202958572	17746	autosomal		0.0321057
CD4et	ENSG00000167851	4.36251e-07	-0.263369	0.029	0.041	CD300A	chr17	74466399	74484794	18395	autosomal		0.0320749
CD4et	ENSG00000135632	4.34217e-07	0.429489	0.014	0.015	SMYD5	chr2	73214222	73227221	12999	autosomal		0.0319253
Treg	ENSG00000100380	2.59447e-16	-0.14004	0.358	0.454	ST13	chr22	40824535	40856639	32104	autosomal		1.90756e-11
CD4et	ENSG00000175279	4.3329e-07	0.351867	0.01	0.012	CENPS	chr1	10430433	10442808	12375	autosomal		0.0318572
B_mem	ENSG00000132388	4.32856e-07	0.363669	0.11	0.115	UBE2G1	chr17	4269259	4366675	97416	autosomal		0.0318253
B_in	ENSG00000146192	1.92298e-07	0.196145	0.118	0.121	FGD2	chr6	37005646	37029069	23423	autosomal		0.0141385
NK	ENSG00000288066	4.31281e-07	0.240618	0.058	0.059		chr2	151796688	151798688	2000	autosomal		0.0317095
CD4et	ENSG00000154358	4.31004e-07	-0.215634	0.02	0.029	OBSCN	chr1	228208044	228378876	170832	autosomal		0.0316892
CD4et	ENSG00000127720	4.3035e-07	-0.199577	0.009	0.015	METTL25	chr12	82358528	82479239	120711	autosomal		0.031641
mono_c	ENSG00000177697	5.10361e-12	-0.380653	0.079	0.125	CD151	chr11	832887	839831	6944	autosomal		3.75238e-07
CD4et	ENSG00000014919	4.29913e-07	0.170324	0.018	0.022	COX15	chr10	99710868	99732127	21259	autosomal		0.0316089
CD4et	ENSG00000113532	4.29475e-07	0.102414	0.023	0.029	ST8SIA4	chr5	100806933	100903282	96349	autosomal		0.0315767
mono_c	ENSG00000136146	4.69776e-11	-0.376245	0.089	0.138	MED4	chr13	48053323	48095131	41808	autosomal		3.45398e-06
mono_c	ENSG00000150403	3.14061e-11	-0.375052	0.043	0.075	TMCO3	chr13	113491021	113554590	63569	autosomal		2.3091e-06
CD4et	ENSG00000156313	4.27774e-07	0.249512	0.034	0.037	RPGR	chrX	38269163	38327544	58381	X-nonPAR	inactive	0.0314517
CD4nc	ENSG00000112394	4.27724e-07	-0.222273	0.014	0.02	SLC16A10	chr6	111087503	111231194	143691	autosomal		0.031448
B_mem	ENSG00000181904	4.27297e-07	0.232063	0.1	0.114	C5orf24	chr5	134845680	134859735	14055	autosomal		0.0314165
Treg	ENSG00000156508	2.72377e-16	-0.111538	1	1	EEF1A1	chr6	73489308	73525587	36279	autosomal		2.00262e-11
CD4nc	ENSG00000174996	4.26533e-07	-0.530424	0.006	0.013	KLC2	chr11	66257294	66267860	10566	autosomal		0.0313604
mono_c	ENSG00000133943	5.68105e-11	-0.374382	0.033	0.061	DGLUCY	chr14	91060333	91225632	165299	autosomal		4.17694e-06
CD4nc	ENSG00000145388	4.26307e-07	0.408572	0.024	0.024	METTL14	chr4	118685392	118715433	30041	autosomal		0.0313438
NK	ENSG00000112773	4.25769e-07	0.170901	0.116	0.118	TENT5A	chr6	81491439	81752774	261335	autosomal		0.0313042
NK	ENSG00000165752	4.24169e-07	0.175125	0.029	0.033	STK32C	chr10	132207492	132331847	124355	autosomal		0.0311866
B_in	ENSG00000105583	4.84324e-08	0.185614	0.218	0.221	WDR83OS	chr19	12668073	12669415	1342	autosomal		0.00356094
CD4et	ENSG00000160256	4.21287e-07	0.117054	0.055	0.06	SLX9	chr21	44940025	44976973	36948	autosomal		0.0309747
CTL	ENSG00000137692	4.20941e-07	-0.879674	0.014	0.048	DCUN1D5	chr11	103050686	103092194	41508	autosomal		0.0309492
CTL	ENSG00000182628	4.19133e-07	-0.578191	0.027	0.065	SKA2	chr17	59109857	59155260	45403	autosomal		0.0308163
CD4nc	ENSG00000163599	4.18447e-07	0.376072	0.012	0.014	CTLA4	chr2	203853888	203873965	20077	autosomal		0.0307659
mono_c	ENSG00000197045	4.93765e-07	-0.372242	0.041	0.066	GMFB	chr14	54474484	54489025	14541	autosomal		0.0363036
CD4et	ENSG00000140743	4.1743e-07	-0.204275	0.037	0.051	CDR2	chr16	22345936	22437165	91229	autosomal		0.0306911
CD4et	ENSG00000267040	4.16065e-07	0.190278	0.028	0.032	ATP8B1-AS1	chr18	57630280	57669296	39016	autosomal		0.0305908
NK	ENSG00000119922	4.15714e-07	-0.178817	0.023	0.032	IFIT2	chr10	89283694	89309271	25577	autosomal		0.030565
CD4nc	ENSG00000100324	4.15277e-07	-0.214851	0.012	0.019	TAB1	chr22	39399778	39437060	37282	autosomal		0.0305328
B_mem	ENSG00000177556	4.14397e-07	-0.271138	0.086	0.127	ATOX1	chr5	151742316	151772532	30216	autosomal		0.0304682
CD4nc	ENSG00000154222	4.14375e-07	0.204005	0.012	0.015	CC2D1B	chr1	52345723	52366205	20482	autosomal		0.0304665
CD4et	ENSG00000068724	4.12538e-07	0.370589	0.014	0.016	TTC7A	chr2	46915869	47076137	160268	autosomal		0.0303315
Treg	ENSG00000181847	2.83202e-16	0.71418	0.283	0.202	TIGIT	chr3	114276913	114310288	33375	autosomal		2.08222e-11
NK	ENSG00000205758	4.12048e-07	0.12543	0.062	0.067	CRYZL1	chr21	33589341	33643926	54585	autosomal		0.0302954
CD4nc	ENSG00000103249	4.11279e-07	0.191653	0.02	0.023	CLCN7	chr16	1444934	1475077	30143	autosomal		0.0302389
mono_c	ENSG00000101220	2.52223e-26	-0.368027	0.196	0.302	ADISSP	chr20	3753508	3767781	14273	autosomal		1.85444e-21
CD4et	ENSG00000179832	4.10374e-07	0.347681	0.019	0.021	MROH1	chr8	144148016	144261927	113911	autosomal		0.0301723
B_mem	ENSG00000166562	4.10154e-07	-0.105385	0.169	0.217	SEC11C	chr18	59139866	59158832	18966	autosomal		0.0301562
B_in	ENSG00000167272	1.30836e-07	0.179775	0.076	0.083	POP5	chr12	120578764	120581402	2638	autosomal		0.00961961
B_mem	ENSG00000004700	4.0845e-07	-0.21792	0.044	0.07	RECQL	chr12	21468910	21501669	32759	autosomal		0.0300309
B_mem	ENSG00000075884	4.08276e-07	-0.148951	0.161	0.211	ARHGAP15	chr2	143091362	143768352	676990	autosomal		0.0300181
CD4nc	ENSG00000196465	4.08041e-07	0.430625	0.016	0.017	MYL6B	chr12	56152256	56159647	7391	autosomal		0.0300008
B_in	ENSG00000214756	1.47987e-09	0.178019	0.109	0.12	CSKMT	chr11	62665309	62668496	3187	autosomal		0.000108806
mono_c	ENSG00000168003	4.3952e-11	-0.367638	0.096	0.147	SLC3A2	chr11	62856004	62888880	32876	autosomal		3.23153e-06
CD4nc	ENSG00000151743	4.0646e-07	0.266774	0.021	0.023	AMN1	chr12	31671142	31729121	57979	autosomal		0.0298845
CTL	ENSG00000242616	4.06292e-07	0.401356	0.08	0.093	GNG10	chr9	111661605	111670226	8621	autosomal		0.0298722
NK	ENSG00000153944	4.06247e-07	0.158258	0.046	0.05	MSI2	chr17	57255851	57684689	428838	autosomal		0.0298689
Treg	ENSG00000164300	3.39833e-16	-0.652752	0.108	0.193	SERINC5	chr5	80111651	80256048	144397	autosomal		2.49859e-11
CTL	ENSG00000178573	4.05192e-07	-0.141679	0.094	0.137	MAF	chr16	79585843	79600737	14894	autosomal		0.0297913
CD4et	ENSG00000108883	4.0455e-07	0.148661	0.031	0.036	EFTUD2	chr17	44849948	44899445	49497	autosomal		0.0297441
CD4et	ENSG00000277632	4.04493e-07	-0.341654	0.014	0.023	CCL3	chr17	36088256	36090169	1913	autosomal		0.0297399
CD4nc	ENSG00000204520	4.04187e-07	-0.124201	0.019	0.027	MICA	chr6	31399784	31415315	15531	autosomal		0.0297174
mono_c	ENSG00000073584	4.63593e-09	-0.363955	0.079	0.122	SMARCE1	chr17	40624962	40648654	23692	autosomal		0.000340852
CTL	ENSG00000197323	4.03354e-07	-0.243465	0.054	0.093	TRIM33	chr1	114392790	114511203	118413	autosomal		0.0296562
B_mem	ENSG00000131408	4.02724e-07	0.320513	0.152	0.156	NR1H2	chr19	50329653	50383388	53735	autosomal		0.0296099
NK	ENSG00000072042	4.01776e-07	0.140991	0.062	0.066	RDH11	chr14	67676800	67695793	18993	autosomal		0.0295402
CTL	ENSG00000100412	4.01012e-07	0.257003	0.064	0.085	ACO2	chr22	41447830	41529273	81443	autosomal		0.029484
CD4nc	ENSG00000215256	4.00485e-07	-0.175956	0.016	0.023	DHRS4-AS1	chr14	23938219	24052555	114336	autosomal		0.0294452
NK	ENSG00000123562	4.00023e-07	0.172734	0.065	0.068	MORF4L2	chrX	103675496	103688158	12662	X-nonPAR	inactive	0.0294113
CTL	ENSG00000214113	3.99403e-07	-0.37225	0.043	0.084	LYRM4	chr6	5103629	5260950	157321	autosomal		0.0293657
NK	ENSG00000171843	3.99117e-07	0.239195	0.049	0.051	MLLT3	chr9	20341669	20622499	280830	autosomal		0.0293447
mono_c	ENSG00000161217	2.83404e-07	-0.362417	0.041	0.065	PCYT1A	chr3	196214222	196287957	73735	autosomal		0.020837
NK	ENSG00000132530	3.98646e-07	0.186869	0.082	0.083	XAF1	chr17	6755447	6775647	20200	autosomal		0.02931
NK	ENSG00000146414	3.97755e-07	-0.134281	0.043	0.056	SHPRH	chr6	145864245	145964423	100178	autosomal		0.0292445
CD4et	ENSG00000106077	3.97534e-07	0.455537	0.021	0.021	ABHD11	chr7	73736094	73738852	2758	autosomal		0.0292283
B_mem	ENSG00000105835	3.97273e-07	-0.122742	0.131	0.175	NAMPT	chr7	106248298	106285966	37668	autosomal		0.0292091
CD4et	ENSG00000275202	3.97258e-07	0.158075	0.015	0.02		chr13	48974967	48976867	1900	autosomal		0.029208
CD4et	ENSG00000100029	3.96071e-07	0.2833	0.032	0.034	PES1	chr22	30576625	30607083	30458	autosomal		0.0291207
CD4nc	ENSG00000173349	3.95207e-07	-0.31093	0.009	0.015	SFT2D3	chr2	127701497	127705242	3745	autosomal		0.0290572
CD4nc	ENSG00000143390	3.95175e-07	-0.134529	0.012	0.018	RFX5	chr1	151340640	151347326	6686	autosomal		0.0290548
CD4et	ENSG00000121964	3.947e-07	0.238213	0.013	0.017	GTDC1	chr2	143938068	144332568	394500	autosomal		0.0290199
NK	ENSG00000288044	3.944e-07	0.113375	0.035	0.04		chr14	24271201	24298861	27660	autosomal		0.0289979
mono_c	ENSG00000107798	9.37459e-19	-0.362192	0.104	0.17	LIPA	chr10	89213569	89414557	200988	autosomal		6.89258e-14
CD4nc	ENSG00000158813	3.92783e-07	-0.218743	0.021	0.029	EDA	chrX	69616067	70039472	423405	X-nonPAR	inactive	0.028879
CD4et	ENSG00000186132	3.92208e-07	0.186848	0.02	0.023	C2orf76	chr2	119302225	119366834	64609	autosomal		0.0288367
mono_c	ENSG00000225484	3.1686e-08	-0.3597	0.064	0.1	NUTM2B-AS1	chr10	79661394	79826594	165200	autosomal		0.00232968
mono_c	ENSG00000163468	2.39875e-08	-0.358683	0.086	0.127	CCT3	chr1	156308968	156367873	58905	autosomal		0.00176366
CD4et	ENSG00000205903	3.90444e-07	0.384438	0.013	0.015	ZNF316	chr7	6637318	6658279	20961	autosomal		0.028707
B_mem	ENSG00000103495	3.90406e-07	-0.367474	0.033	0.062	MAZ	chr16	29806106	29811164	5058	autosomal		0.0287042
CTL	ENSG00000140280	3.89776e-07	-0.217069	0.042	0.076	LYSMD2	chr15	51723011	51751585	28574	autosomal		0.0286579
Treg	ENSG00000258315	3.62975e-16	-0.204833	0.214	0.297	C17orf49	chr17	7014495	7017525	3030	autosomal		2.66874e-11
Treg	ENSG00000136732	4.70823e-16	-0.257851	0.386	0.499	GYPC	chr2	126656133	126696667	40534	autosomal		3.46168e-11
CD4et	ENSG00000237773	3.88627e-07	0.221209	0.042	0.046		chr7	16970320	17299368	329048	autosomal		0.0285734
CTL	ENSG00000115694	3.88357e-07	0.549746	0.054	0.064	STK25	chr2	241492670	241509730	17060	autosomal		0.0285536
CD4nc	ENSG00000143622	3.87529e-07	0.310126	0.021	0.022	RIT1	chr1	155897808	155911404	13596	autosomal		0.0284927
CD4et	ENSG00000071205	3.87453e-07	-0.108587	0.012	0.018	ARHGAP10	chr4	147732063	148072776	340713	autosomal		0.0284871
mono_c	ENSG00000223865	4.9676e-25	-0.357705	0.509	0.645	HLA-DPB1	chr6	33075936	33089696	13760	autosomal		3.65238e-20
CTL	ENSG00000102974	3.86925e-07	-0.264337	0.056	0.096	CTCF	chr16	67562467	67639177	76710	autosomal		0.0284483
NK	ENSG00000155876	3.8654e-07	-0.114845	0.051	0.065	RRAGA	chr9	19049427	19051025	1598	autosomal		0.02842
CD4et	ENSG00000247271	3.85777e-07	-0.216078	0.027	0.038	ZBED5-AS1	chr11	10858179	10908972	50793	autosomal		0.0283639
mono_c	ENSG00000112146	2.77558e-07	-0.357328	0.068	0.103	FBXO9	chr6	53051991	53100873	48882	autosomal		0.0204071
CD4et	ENSG00000180329	3.84595e-07	-0.132143	0.018	0.027	CCDC43	chr17	44673069	44689779	16710	autosomal		0.0282769
B_mem	ENSG00000205707	3.84359e-07	0.27511	0.064	0.073	ETFRF1	chr12	25195216	25209645	14429	autosomal		0.0282596
CTL	ENSG00000102901	3.83378e-07	0.419375	0.046	0.062	CENPT	chr16	67828157	67847811	19654	autosomal		0.0281875
CD4et	ENSG00000130338	3.82641e-07	0.140086	0.038	0.042	TULP4	chr6	158232236	158511828	279592	autosomal		0.0281333
CD4nc	ENSG00000092847	3.81742e-07	0.149249	0.017	0.021	AGO1	chr1	35869808	35930532	60724	autosomal		0.0280672
CTL	ENSG00000182934	3.81628e-07	0.166017	0.061	0.084	SRPRA	chr11	126262938	126269144	6206	autosomal		0.0280589
NK	ENSG00000105643	3.81233e-07	-0.181	0.061	0.079	ARRDC2	chr19	18001132	18014102	12970	autosomal		0.0280298
NK	ENSG00000136381	3.79598e-07	-0.199833	0.069	0.088	IREB2	chr15	78437431	78501453	64022	autosomal		0.0279095
CD4nc	ENSG00000247708	3.79572e-07	-0.254534	0.006	0.011	STX18-AS1	chr4	4542131	4787359	245228	autosomal		0.0279077
mono_c	ENSG00000134072	5.07409e-09	-0.355296	0.089	0.132	CAMK1	chr3	9757347	9769992	12645	autosomal		0.000373067
CD4et	ENSG00000083720	3.79288e-07	-0.250066	0.04	0.055	OXCT1	chr5	41730065	41870425	140360	autosomal		0.0278868
B_mem	ENSG00000102974	3.78316e-07	0.226971	0.087	0.101	CTCF	chr16	67562467	67639177	76710	autosomal		0.0278153
NK	ENSG00000171793	3.78222e-07	-0.35367	0.039	0.057	CTPS1	chr1	40979300	41012565	33265	autosomal		0.0278084
B_in	ENSG00000108055	2.05702e-08	0.175018	0.097	0.104	SMC3	chr10	110567684	110606048	38364	autosomal		0.00151241
Treg	ENSG00000198843	5.77631e-16	0.196088	0.21	0.237	SELENOT	chr3	150602875	150630436	27561	autosomal		4.24697e-11
CD4nc	ENSG00000138018	3.77361e-07	0.130426	0.008	0.012	SELENOI	chr2	26308547	26395885	87338	autosomal		0.0277451
CD4et	ENSG00000279833	3.7681e-07	0.367576	0.021	0.023		chr22	39133090	39136760	3670	autosomal		0.0277046
B_mem	ENSG00000107758	3.76105e-07	0.31304	0.037	0.048	PPP3CB	chr10	73436433	73496024	59591	autosomal		0.0276527
CD4nc	ENSG00000130227	3.76068e-07	0.339467	0.017	0.019	XPO7	chr8	21919662	22006585	86923	autosomal		0.02765
CD4nc	ENSG00000196812	3.75778e-07	0.231094	0.01	0.013	ZSCAN16	chr6	28107689	28130082	22393	autosomal		0.0276287
CD4nc	ENSG00000124608	3.75698e-07	0.284254	0.007	0.01	AARS2	chr6	44298731	44313347	14616	autosomal		0.0276229
mono_c	ENSG00000123358	3.14896e-12	-0.354589	0.087	0.135	NR4A1	chr12	52022832	52059507	36675	autosomal		2.31524e-07
B_mem	ENSG00000143183	3.74189e-07	-0.358136	0.081	0.125	TMCO1	chr1	165724293	165827755	103462	autosomal		0.0275118
CTL	ENSG00000163882	3.73738e-07	-0.878026	0.029	0.073	POLR2H	chr3	184361710	184368596	6886	autosomal		0.0274787
CD4nc	ENSG00000197563	3.72885e-07	-0.221042	0.019	0.027	PIGN	chr18	61905255	62187118	281863	autosomal		0.027416
mono_c	ENSG00000168118	1.32497e-15	-0.353021	0.104	0.164	RAB4A	chr1	229271062	229305894	34832	autosomal		9.74169e-11
mono_c	ENSG00000099797	1.09244e-09	-0.352178	0.071	0.111	TECR	chr19	14517085	14565980	48895	autosomal		8.03207e-05
CD4et	ENSG00000115827	3.72447e-07	-0.229722	0.009	0.015	DCAF17	chr2	171434217	171485052	50835	autosomal		0.0273838
CD4nc	ENSG00000100304	3.71477e-07	0.230265	0.009	0.012	TTLL12	chr22	43166622	43187134	20512	autosomal		0.0273125
CD4et	ENSG00000151553	3.71068e-07	-0.122633	0.023	0.032	FHIP2A	chr10	114821744	114899832	78088	autosomal		0.0272824
Treg	ENSG00000169062	6.13789e-16	0.111479	0.151	0.192	UPF3A	chr13	114281601	114305817	24216	autosomal		4.51282e-11
NK	ENSG00000104714	3.6981e-07	-0.12975	0.106	0.128	ERICH1	chr8	614746	738106	123360	autosomal		0.0271899
CD4nc	ENSG00000179981	3.69421e-07	0.119853	0.017	0.021	TSHZ1	chr18	75210755	75289950	79195	autosomal		0.0271613
CTL	ENSG00000132661	3.68627e-07	0.175371	0.051	0.074	NXT1	chr20	23350791	23354771	3980	autosomal		0.027103
B_in	ENSG00000048740	4.12142e-11	0.169929	0.202	0.213	CELF2	chr10	10798397	11336675	538278	autosomal		3.03023e-06
B_mem	ENSG00000101745	3.66074e-07	-0.120445	0.338	0.405	ANKRD12	chr18	9136228	9285985	149757	autosomal		0.0269153
CTL	ENSG00000115760	3.65864e-07	-0.280472	0.065	0.108	BIRC6	chr2	32357023	32619571	262548	autosomal		0.0268998
CTL	ENSG00000154144	3.65827e-07	0.273578	0.072	0.092	TBRG1	chr11	124622836	124635926	13090	autosomal		0.0268971
B_in	ENSG00000105374	1.1349e-07	0.166252	0.158	0.164	NKG7	chr19	51371606	51372701	1095	autosomal		0.00834422
CD4nc	ENSG00000128040	3.64707e-07	0.201358	0.015	0.018	SPINK2	chr4	56809860	56821742	11882	autosomal		0.0268147
B_mem	ENSG00000265491	3.64209e-07	-0.104033	0.053	0.08	RNF115	chr1	145738868	145824095	85227	autosomal		0.0267781
CD4nc	ENSG00000115267	3.64157e-07	0.341313	0.011	0.013	IFIH1	chr2	162267074	162318684	51610	autosomal		0.0267743
mono_c	ENSG00000133884	4.42956e-07	-0.351691	0.037	0.061	DPF2	chr11	65333843	65354262	20419	autosomal		0.0325679
B_in	ENSG00000136819	2.79981e-07	0.163608	0.181	0.187	C9orf78	chr9	129827290	129835863	8573	autosomal		0.0205853
NK	ENSG00000126453	3.59472e-07	-0.107305	0.028	0.038	BCL2L12	chr19	49665142	49673916	8774	autosomal		0.0264298
B_mem	ENSG00000136950	3.59455e-07	-0.246667	0.168	0.228	ARPC5L	chr9	124862130	124877733	15603	autosomal		0.0264285
CD4et	ENSG00000151287	3.58753e-07	-0.166731	0.016	0.023	TEX30	chr13	102765888	102773811	7923	autosomal		0.026377
B_mem	ENSG00000197061	3.57979e-07	-0.21299	0.197	0.26	H4C3	chr6	26103933	26104337	404	autosomal		0.0263201
CTL	ENSG00000175467	3.57222e-07	-0.504599	0.035	0.075	SART1	chr11	65961728	65980137	18409	autosomal		0.0262644
B_in	ENSG00000104714	5.93469e-08	0.162544	0.153	0.158	ERICH1	chr8	614746	738106	123360	autosomal		0.00436342
CD4et	ENSG00000164951	3.55643e-07	0.226282	0.019	0.022	PDP1	chr8	93857807	93926068	68261	autosomal		0.0261483
CTL	ENSG00000189306	3.55456e-07	-0.179936	0.052	0.089	RRP7A	chr22	42508344	42519796	11452	autosomal		0.0261346
CD8et	ENSG00000175061	3.54759e-07	0.147908	0.385	0.431	SNHG29	chr17	16438767	16480249	41482	autosomal		0.0260833
CD4nc	ENSG00000276853	3.54261e-07	0.247882	0.017	0.02		chr12	65171262	65171917	655	autosomal		0.0260467
mono_c	ENSG00000165140	1.15742e-07	-0.350331	0.08	0.118	FBP1	chr9	94603133	94640249	37116	autosomal		0.00850982
CD4nc	ENSG00000122779	3.53733e-07	0.405164	0.012	0.014	TRIM24	chr7	138460259	138589996	129737	autosomal		0.0260079
Treg	ENSG00000116288	8.87072e-16	0.109748	0.443	0.491	PARK7	chr1	7954291	7985505	31214	autosomal		6.52211e-11
CTL	ENSG00000169139	3.53502e-07	0.126069	0.064	0.09	UBE2V2	chr8	48008415	48064708	56293	autosomal		0.0259909
NK	ENSG00000100554	3.52862e-07	-0.176123	0.075	0.095	ATP6V1D	chr14	67294371	67360265	65894	autosomal		0.0259439
NK	ENSG00000109519	3.50732e-07	-0.390118	0.041	0.06	GRPEL1	chr4	7058671	7068085	9414	autosomal		0.0257872
Treg	ENSG00000143924	9.41902e-16	-0.147163	0.216	0.291	EML4	chr2	42169353	42332548	163195	autosomal		6.92524e-11
CTL	ENSG00000147872	3.50663e-07	-0.1695	0.045	0.08	PLIN2	chr9	19108375	19149290	40915	autosomal		0.0257822
CTL	ENSG00000166266	3.50548e-07	-0.284154	0.032	0.064	CUL5	chr11	108008898	108107761	98863	autosomal		0.0257737
B_in	ENSG00000165527	1.73437e-13	0.162426	0.382	0.393	ARF6	chr14	49893079	49897054	3975	autosomal		1.27518e-08
CTL	ENSG00000167618	3.50428e-07	0.398755	0.104	0.117	LAIR2	chr19	54497879	54510687	12808	autosomal		0.0257648
mono_c	ENSG00000140395	5.05908e-08	-0.349951	0.068	0.103	SKIC8	chr15	78277835	78299703	21868	autosomal		0.00371964
NK	ENSG00000184277	3.49439e-07	-0.195435	0.059	0.078	TM2D3	chr15	101621444	101652391	30947	autosomal		0.0256922
CD4nc	ENSG00000178163	3.49284e-07	-0.217316	0.009	0.014	ZNF518B	chr4	10439880	10457426	17546	autosomal		0.0256807
CD4nc	ENSG00000023697	3.49146e-07	-0.172028	0.017	0.024	DERA	chr12	15911302	16037381	126079	autosomal		0.0256706
CD4nc	ENSG00000105866	3.49032e-07	-0.223427	0.012	0.018	SP4	chr7	21428043	21514822	86779	autosomal		0.0256622
CD4et	ENSG00000186908	3.48522e-07	-0.179812	0.017	0.025	ZDHHC17	chr12	76764103	76853696	89593	autosomal		0.0256247
B_mem	ENSG00000176731	3.47963e-07	0.109463	0.194	0.224	RBIS	chr8	85214048	85220421	6373	autosomal		0.0255836
CD4et	ENSG00000168301	3.47137e-07	0.466923	0.013	0.014	KCTD6	chr3	58492096	58502360	10264	autosomal		0.0255229
CD4et	ENSG00000119965	3.46564e-07	0.517614	0.011	0.012	C10orf88	chr10	122930901	122954311	23410	autosomal		0.0254808
CD4et	ENSG00000116604	3.46323e-07	0.303466	0.023	0.025	MEF2D	chr1	156463727	156500779	37052	autosomal		0.025463
Treg	ENSG00000145779	1.02601e-15	-0.194663	0.223	0.305	TNFAIP8	chr5	119268692	119399688	130996	autosomal		7.54364e-11
CD4nc	ENSG00000015568	3.46198e-07	0.501667	0.013	0.013	RGPD5	chr2	109792758	109857705	64947	autosomal		0.0254538
CTL	ENSG00000167077	3.45734e-07	0.184107	0.049	0.071	MEI1	chr22	41699503	41799456	99953	autosomal		0.0254197
NK	ENSG00000167565	3.44969e-07	-0.293743	0.057	0.079	SERTAD3	chr19	40440844	40444335	3491	autosomal		0.0253635
Treg	ENSG00000141524	1.67704e-15	-0.176726	0.203	0.28	TMC6	chr17	78107397	78132407	25010	autosomal		1.23303e-10
CD4et	ENSG00000100580	3.44411e-07	0.227328	0.011	0.014	TMED8	chr14	77335029	77377094	42065	autosomal		0.0253224
CTL	ENSG00000139746	3.44175e-07	-0.125615	0.056	0.095	RBM26	chr13	79311824	79406477	94653	autosomal		0.0253051
Treg	ENSG00000185883	1.85011e-15	0.215189	0.312	0.335	ATP6V0C	chr16	2513952	2520218	6266	autosomal		1.36027e-10
CTL	ENSG00000181222	3.43491e-07	0.30481	0.068	0.089	POLR2A	chr17	7484366	7514616	30250	autosomal		0.0252548
CD4nc	ENSG00000146826	3.43285e-07	0.150782	0.014	0.017	TRAPPC14	chr7	100154420	100158723	4303	autosomal		0.0252397
NK	ENSG00000130517	3.42556e-07	0.208425	0.044	0.047	PGPEP1	chr19	18340598	18369950	29352	autosomal		0.0251861
mono_c	ENSG00000115738	5.40966e-27	-0.349408	0.377	0.515	ID2	chr2	8678845	8684461	5616	autosomal		3.9774e-22
CD4et	ENSG00000286817	3.42197e-07	0.456841	0.009	0.011		chr15	82749252	82750455	1203	autosomal		0.0251597
NK	ENSG00000171603	3.4152e-07	0.136457	0.063	0.067	CLSTN1	chr1	9728926	9823984	95058	autosomal		0.0251099
CD4et	ENSG00000204514	3.4034e-07	-0.268549	0.017	0.027	ZNF814	chr19	57848731	57889074	40343	autosomal		0.0250231
B_mem	ENSG00000139684	3.40088e-07	0.182985	0.153	0.169	ESD	chr13	46771256	46797420	26164	autosomal		0.0250046
CD4nc	ENSG00000100162	3.38807e-07	0.221817	0.014	0.016	CENPM	chr22	41938737	41947152	8415	autosomal		0.0249105
CD4nc	ENSG00000198690	3.38679e-07	0.254945	0.016	0.019	FAN1	chr15	30890559	30943108	52549	autosomal		0.024901
B_in	ENSG00000126653	2.63288e-08	0.1612	0.097	0.108	NSRP1	chr17	30115521	30186475	70954	autosomal		0.0019358
CD4nc	ENSG00000083828	3.38379e-07	-0.122614	0.024	0.032	ZNF586	chr19	57769655	57819939	50284	autosomal		0.024879
CD4et	ENSG00000117640	3.38084e-07	-0.105074	0.033	0.043	MTFR1L	chr1	25818640	25832942	14302	autosomal		0.0248573
CD4nc	ENSG00000115966	3.37979e-07	0.113737	0.022	0.026	ATF2	chr2	175072250	175168382	96132	autosomal		0.0248495
Treg	ENSG00000241837	1.91697e-15	0.108636	0.492	0.538	ATP5PO	chr21	33903453	33915814	12361	autosomal		1.40943e-10
mono_c	ENSG00000132661	1.33115e-08	-0.348065	0.06	0.095	NXT1	chr20	23350791	23354771	3980	autosomal		0.000978718
CD4nc	ENSG00000137055	3.36558e-07	-0.119499	0.009	0.014	PLAA	chr9	26903372	26947242	43870	autosomal		0.0247451
CD4nc	ENSG00000123178	3.36497e-07	0.377841	0.012	0.013	SPRYD7	chr13	49912702	49936490	23788	autosomal		0.0247406
CTL	ENSG00000114395	3.35725e-07	-0.429205	0.038	0.076	CYB561D2	chr3	50350845	50358460	7615	autosomal		0.0246838
B_mem	ENSG00000114353	3.35592e-07	0.150582	0.225	0.243	GNAI2	chr3	50226292	50259362	33070	autosomal		0.024674
Treg	ENSG00000168421	2.04719e-15	0.203148	0.27	0.296	RHOH	chr4	40191011	40246967	55956	autosomal		1.50518e-10
Treg	ENSG00000135899	2.24836e-15	0.242904	0.282	0.304	SP110	chr2	230165186	230225729	60543	autosomal		1.65308e-10
CD4nc	ENSG00000167081	3.33479e-07	0.164742	0.012	0.015	PBX3	chr9	125747345	125967377	220032	autosomal		0.0245187
CTL	ENSG00000104765	3.32967e-07	-0.720755	0.038	0.085	BNIP3L	chr8	26383054	26505636	122582	autosomal		0.0244811
CD4et	ENSG00000059573	3.3291e-07	0.162417	0.02	0.024	ALDH18A1	chr10	95605941	95656711	50770	autosomal		0.0244769
B_mem	ENSG00000127922	3.31525e-07	-0.113451	0.181	0.229	SEM1	chr7	96481626	96709880	228254	autosomal		0.0243751
mono_c	ENSG00000006625	4.57345e-08	-0.346275	0.057	0.089	GGCT	chr7	30496621	30504841	8220	autosomal		0.00336258
CD4et	ENSG00000137944	3.31301e-07	-0.164659	0.038	0.051	KYAT3	chr1	88935773	88992953	57180	autosomal		0.0243586
B_in	ENSG00000175857	1.20465e-08	0.155549	0.158	0.168	GAPT	chr5	58491435	58497090	5655	autosomal		0.000885704
Treg	ENSG00000116473	2.35845e-15	0.211173	0.33	0.354	RAP1A	chr1	111542218	111716691	174473	autosomal		1.73402e-10
CD4et	ENSG00000274104	3.29912e-07	0.179528	0.02	0.023		chr19	34733298	34734501	1203	autosomal		0.0242565
mono_nc	ENSG00000127528	3.2975e-07	-0.204079	0.522	0.63	KLF2	chr19	16324826	16328685	3859	autosomal		0.0242446
CTL	ENSG00000160953	3.29295e-07	0.558641	0.038	0.05	PWWP3A	chr19	1354711	1378431	23720	autosomal		0.0242111
CD4nc	ENSG00000162129	3.29097e-07	0.415581	0.013	0.014	CLPB	chr11	72285495	72434680	149185	autosomal		0.0241965
Treg	ENSG00000117602	2.5764e-15	0.134245	0.336	0.375	RCAN3	chr1	24502351	24541040	38689	autosomal		1.89427e-10
CD4et	ENSG00000138646	3.28069e-07	0.31146	0.027	0.028	HERC5	chr4	88457119	88506163	49044	autosomal		0.0241209
CTL	ENSG00000100523	3.27219e-07	0.152775	0.067	0.093	DDHD1	chr14	53036745	53153323	116578	autosomal		0.0240584
mono_c	ENSG00000117691	7.53885e-14	-0.346135	0.12	0.182	NENF	chr1	212432920	212446379	13459	autosomal		5.54287e-09
NK	ENSG00000176783	3.26793e-07	-0.413836	0.021	0.034	RUFY1	chr5	179550554	179610012	59458	autosomal		0.0240271
CD4et	ENSG00000119723	3.26655e-07	-0.296196	0.025	0.038	COQ6	chr14	73949926	73963670	13744	autosomal		0.024017
NK	ENSG00000163946	3.26582e-07	-0.228725	0.04	0.054	TASOR	chr3	56620132	56683265	63133	autosomal		0.0240116
B_in	ENSG00000104856	6.05602e-07	0.152769	0.069	0.076	RELB	chr19	45001461	45038192	36731	autosomal		0.0445263
NK	ENSG00000244274	3.26097e-07	0.222547	0.049	0.052	DBNDD2	chr20	45406057	45410610	4553	autosomal		0.023976
CD4et	ENSG00000073050	3.26094e-07	0.225885	0.035	0.039	XRCC1	chr19	43543311	43580473	37162	autosomal		0.0239757
CD4nc	ENSG00000166896	3.25365e-07	-0.428224	0.012	0.02	ATP23	chr12	57906039	57959148	53109	autosomal		0.0239221
CD4nc	ENSG00000197362	3.25292e-07	-0.642074	0.006	0.013	ZNF786	chr7	149069641	149090782	21141	autosomal		0.0239168
NK	ENSG00000110025	3.24663e-07	0.115639	0.045	0.05	SNX15	chr11	65027439	65040572	13133	autosomal		0.0238705
NKr	ENSG00000143549	3.24116e-07	-0.330915	0.39	0.513	TPM3	chr1	154155308	154194648	39340	autosomal		0.0238303
CD4nc	ENSG00000155636	3.23653e-07	0.434291	0.01	0.012	RBM45	chr2	178112424	178139011	26587	autosomal		0.0237963
Treg	ENSG00000185201	2.77309e-15	-0.318717	0.416	0.534	IFITM2	chr11	303655	309397	5742	autosomal		2.03889e-10
Treg	ENSG00000101109	3.19226e-15	0.191489	0.486	0.518	STK4	chr20	44966494	45080021	113527	autosomal		2.34707e-10
CTL	ENSG00000072364	3.21867e-07	-0.165326	0.082	0.124	AFF4	chr5	132875395	132963634	88239	autosomal		0.0236649
mono_c	ENSG00000130830	2.45795e-09	-0.344611	0.092	0.137	MPP1	chrX	154778684	154821007	42323	X-nonPAR	inactive	0.000180719
NK	ENSG00000139154	3.20543e-07	0.301988	0.037	0.037	AEBP2	chr12	19404045	19720801	316756	autosomal		0.0235676
CD4et	ENSG00000131149	3.20462e-07	-0.147342	0.009	0.015	GSE1	chr16	85169525	85676204	506679	autosomal		0.0235616
CD4nc	ENSG00000125962	3.20414e-07	-0.140191	0.009	0.014	ARMCX5	chrX	102599168	102604159	4991	X-nonPAR		0.0235581
Treg	ENSG00000137815	3.25151e-15	0.249573	0.278	0.3	RTF1	chr15	41408408	41483563	75155	autosomal		2.39064e-10
mono_c	ENSG00000114738	4.06506e-22	-0.342442	0.142	0.225	MAPKAPK3	chr3	50611520	50649291	37771	autosomal		2.9888e-17
CD4et	ENSG00000131381	3.19174e-07	0.389445	0.021	0.023	RBSN	chr3	15070073	15099163	29090	autosomal		0.0234669
CD4et	ENSG00000184903	3.19072e-07	0.17203	0.025	0.03	IMMP2L	chr7	110662644	111562517	899873	autosomal		0.0234594
CD4et	ENSG00000156958	3.19044e-07	0.118462	0.031	0.036	GALK2	chr15	49155656	49367869	212213	autosomal		0.0234574
Treg	ENSG00000160014	4.00249e-15	-0.134909	0.357	0.448	CALM3	chr19	46601074	46610782	9708	autosomal		2.94279e-10
NK	ENSG00000134597	3.18274e-07	-0.105226	0.048	0.061	RBMX2	chrX	130401987	130413656	11669	X-nonPAR	inactive	0.0234008
CD4et	ENSG00000247137	3.17861e-07	-0.189302	0.025	0.036	ANKRD42-DT	chr11	83184491	83193794	9303	autosomal		0.0233704
Treg	ENSG00000125354	4.0165e-15	0.32648	0.408	0.399	SEPTIN6	chrX	119615724	119693370	77646	X-nonPAR	inactive	2.95309e-10
CD4nc	ENSG00000100949	3.16655e-07	-0.163108	0.023	0.031	RABGGTA	chr14	24265538	24271611	6073	autosomal		0.0232818
CD4et	ENSG00000177150	3.16614e-07	0.209549	0.019	0.022	FAM210A	chr18	13663347	13726663	63316	autosomal		0.0232787
mono_c	ENSG00000137106	5.61183e-09	-0.335666	0.086	0.129	GRHPR	chr9	37422666	37436990	14324	autosomal		0.000412604
CD4et	ENSG00000100211	3.16407e-07	-0.491146	0.008	0.015	CBY1	chr22	38656636	38673854	17218	autosomal		0.0232635
CTL	ENSG00000089597	3.16304e-07	-0.266687	0.025	0.055	GANAB	chr11	62624826	62646726	21900	autosomal		0.023256
CD4nc	ENSG00000109881	3.16302e-07	-0.43496	0.011	0.019	CCDC34	chr11	27330827	27363234	32407	autosomal		0.0232558
CD4et	ENSG00000235437	3.16157e-07	-0.152549	0.026	0.036	LINC01278	chrX	63222993	63561095	338102	X-nonPAR	inactive	0.0232451
CD4nc	ENSG00000100106	3.16128e-07	0.158955	0.012	0.016	TRIOBP	chr22	37697048	37776556	79508	autosomal		0.023243
CD4et	ENSG00000149480	3.14895e-07	0.145055	0.028	0.033	MTA2	chr11	62593214	62601865	8651	autosomal		0.0231523
NK	ENSG00000136628	3.14855e-07	-0.343707	0.042	0.06	EPRS1	chr1	219968600	220046530	77930	autosomal		0.0231494
CD4et	ENSG00000125124	3.14497e-07	-0.116241	0.022	0.03	BBS2	chr16	56465640	56582667	117027	autosomal		0.0231231
NK	ENSG00000102897	3.14437e-07	0.107808	0.045	0.051	LYRM1	chr16	20899868	20925006	25138	autosomal		0.0231186
CTL	ENSG00000197114	3.14232e-07	-0.155506	0.049	0.086	ZGPAT	chr20	63707465	63736142	28677	autosomal		0.0231036
NK	ENSG00000113369	3.14154e-07	0.247912	0.091	0.088	ARRDC3	chr5	91368631	91383317	14686	autosomal		0.0230978
CTL	ENSG00000166822	3.13659e-07	0.424492	0.055	0.069	TMEM170A	chr16	75443054	75465497	22443	autosomal		0.0230615
CD4et	ENSG00000268362	3.1208e-07	-0.137893	0.022	0.031		chr19	24033401	24077377	43976	autosomal		0.0229454
CTL	ENSG00000121716	3.11938e-07	-0.522863	0.045	0.089	PILRB	chr7	100352176	100367831	15655	autosomal		0.0229349
B_mem	ENSG00000172354	3.11802e-07	0.160435	0.206	0.226	GNB2	chr7	100673567	100679174	5607	autosomal		0.0229249
mono_c	ENSG00000113811	1.6525e-17	-0.331775	0.182	0.265	SELENOK	chr3	53884417	53891885	7468	autosomal		1.21498e-12
Treg	ENSG00000142864	4.16295e-15	0.186099	0.381	0.409	SERBP1	chr1	67407810	67430415	22605	autosomal		3.06077e-10
NK	ENSG00000133812	3.11093e-07	-0.343638	0.031	0.046	SBF2	chr11	9776776	10304877	528101	autosomal		0.0228728
CTL	ENSG00000196950	3.10539e-07	0.142042	0.035	0.057	SLC39A10	chr2	195575977	195737702	161725	autosomal		0.022832
CD4et	ENSG00000153485	3.10484e-07	-0.402001	0.021	0.033	LYSET	chr14	93184951	93188463	3512	autosomal		0.022828
B_in	ENSG00000255198	5.9516e-07	0.151809	0.206	0.212	SNHG9	chr16	1964895	1965509	614	autosomal		0.0437585
NK	ENSG00000100784	3.10388e-07	0.116613	0.041	0.047	RPS6KA5	chr14	90847861	91060641	212780	autosomal		0.0228209
Treg	ENSG00000135940	4.55692e-15	0.157651	0.57	0.603	COX5B	chr2	97646062	97648383	2321	autosomal		3.35043e-10
CD4et	ENSG00000127415	3.08853e-07	-0.104	0.01	0.016	IDUA	chr4	986997	1004564	17567	autosomal		0.0227081
CD4nc	ENSG00000072310	3.08724e-07	-0.121103	0.016	0.023	SREBF1	chr17	17810399	17837002	26603	autosomal		0.0226986
NK	ENSG00000204227	3.08325e-07	-0.148709	0.06	0.076	RING1	chr6	33208500	33212722	4222	autosomal		0.0226693
NK	ENSG00000148908	3.07781e-07	0.181096	0.086	0.09	RGS10	chr10	119499817	119542719	42902	autosomal		0.0226293
CD4nc	ENSG00000149930	3.06776e-07	0.419405	0.011	0.012	TAOK2	chr16	29973868	29992261	18393	autosomal		0.0225554
NK	ENSG00000113456	3.06641e-07	0.241778	0.044	0.045	RAD1	chr5	34905260	34918989	13729	autosomal		0.0225454
CTL	ENSG00000038219	3.06507e-07	0.23029	0.051	0.075	BOD1L1	chr4	13568738	13627725	58987	autosomal		0.0225356
mono_c	ENSG00000111481	1.78837e-10	-0.327383	0.106	0.156	COPZ1	chr12	54301202	54351846	50644	autosomal		1.31488e-05
Treg	ENSG00000173141	4.72428e-15	0.223694	0.254	0.272	MRPL57	chr13	21176658	21179084	2426	autosomal		3.47348e-10
CD4et	ENSG00000215251	3.05569e-07	0.230783	0.016	0.019	FASTKD5	chr20	3146519	3159865	13346	autosomal		0.0224666
Treg	ENSG00000115241	5.41387e-15	0.146787	0.214	0.245	PPM1G	chr2	27381195	27409591	28396	autosomal		3.98049e-10
CTL	ENSG00000147454	3.03762e-07	0.213578	0.035	0.055	SLC25A37	chr8	23528956	23575463	46507	autosomal		0.0223338
CD4nc	ENSG00000237753	3.03551e-07	-0.197254	0.016	0.024	SLC20A1-DT	chr2	112641832	112645720	3888	autosomal		0.0223183
CD4nc	ENSG00000033011	3.03163e-07	0.172676	0.011	0.014	ALG1	chr16	5033702	5087379	53677	autosomal		0.0222898
Treg	ENSG00000075785	5.75015e-15	0.135293	0.208	0.244	RAB7A	chr3	128693669	128825942	132273	autosomal		4.22774e-10
mono_c	ENSG00000137076	2.14233e-23	-0.326337	0.199	0.294	TLN1	chr9	35696948	35732195	35247	autosomal		1.57512e-18
mono_c	ENSG00000162236	2.14569e-08	-0.326066	0.054	0.085	STX5	chr11	62806860	62832051	25191	autosomal		0.0015776
CD4nc	ENSG00000267002	3.02729e-07	-0.118979	0.016	0.022		chr17	43148368	43171037	22669	autosomal		0.0222579
Treg	ENSG00000126353	6.8201e-15	-0.416263	0.133	0.21	CCR7	chr17	40553769	40565472	11703	autosomal		5.01441e-10
CD4et	ENSG00000157741	3.02433e-07	0.180359	0.016	0.02	UBN2	chr7	139230356	139308236	77880	autosomal		0.022236
mono_c	ENSG00000118705	1.81724e-14	-0.323421	0.116	0.174	RPN2	chr20	37178410	37241619	63209	autosomal		1.33611e-09
CTL	ENSG00000172845	3.02205e-07	0.155436	0.054	0.079	SP3	chr2	173880850	173965373	84523	autosomal		0.0222193
Treg	ENSG00000160310	7.15964e-15	-0.263094	0.229	0.317	PRMT2	chr21	46635595	46665124	29529	autosomal		5.26405e-10
B_mem	ENSG00000065883	3.01379e-07	0.273092	0.216	0.221	CDK13	chr7	39950121	40099580	149459	autosomal		0.0221586
B_mem	ENSG00000051620	3.01357e-07	0.177431	0.134	0.151	HEBP2	chr6	138403531	138422197	18666	autosomal		0.0221569
mono_c	ENSG00000148229	6.11919e-08	-0.318192	0.079	0.116	POLE3	chr9	113407235	113410675	3440	autosomal		0.00449907
mono_c	ENSG00000139637	3.5667e-11	-0.31795	0.093	0.14	MYG1	chr12	53299695	53307177	7482	autosomal		2.62238e-06
B_in	ENSG00000104921	3.07136e-09	0.150594	0.451	0.459	FCER2	chr19	7688758	7702146	13388	autosomal		0.000225819
CD4et	ENSG00000163877	3.00548e-07	0.403733	0.01	0.012	SNIP1	chr1	37534449	37554293	19844	autosomal		0.0220975
mono_c	ENSG00000075413	4.99909e-08	-0.31767	0.095	0.135	MARK3	chr14	103385377	103503831	118454	autosomal		0.00367553
CD4et	ENSG00000114648	2.994e-07	0.268668	0.022	0.025	KLHL18	chr3	47282917	47346816	63899	autosomal		0.0220131
NK	ENSG00000099139	2.98771e-07	-0.242816	0.046	0.063	PCSK5	chr9	75890644	76362975	472331	autosomal		0.0219668
CD4et	ENSG00000196367	2.97947e-07	0.180063	0.03	0.034	TRRAP	chr7	98877933	99050831	172898	autosomal		0.0219062
CTL	ENSG00000158869	2.97363e-07	0.222696	0.068	0.097	FCER1G	chr1	161215234	161220699	5465	autosomal		0.0218633
Treg	ENSG00000049768	7.16347e-15	0.92082	0.177	0.118	FOXP3	chrX	49250438	49264800	14362	X-nonPAR	inactive	5.26687e-10
NK	ENSG00000120705	2.9607e-07	-0.117302	0.046	0.059	ETF1	chr5	138506095	138543236	37141	autosomal		0.0217683
Treg	ENSG00000100219	7.41307e-15	-0.39289	0.129	0.204	XBP1	chr22	28794555	28800597	6042	autosomal		5.45039e-10
Treg	ENSG00000102871	7.53947e-15	-0.519972	0.184	0.282	TRADD	chr16	67154185	67159909	5724	autosomal		5.54332e-10
CD4et	ENSG00000141084	2.95278e-07	0.642187	0.01	0.011	RANBP10	chr16	67723070	67806560	83490	autosomal		0.02171
B_in	ENSG00000186184	3.92871e-08	0.14899	0.227	0.232	POLR1D	chr13	27620742	27744237	123495	autosomal		0.00288855
CD4nc	ENSG00000180596	2.94882e-07	0.57564	0.013	0.012	H2BC4	chr6	26086317	26123926	37609	autosomal		0.0216809
CD4et	ENSG00000126012	2.94811e-07	0.328718	0.023	0.026	KDM5C	chrX	53176283	53225422	49139	X-nonPAR	escape	0.0216757
CD4et	ENSG00000095261	2.94552e-07	-0.71873	0.013	0.025	PSMD5	chr9	120815496	120842951	27455	autosomal		0.0216566
CTL	ENSG00000163166	2.94524e-07	-0.566618	0.025	0.06	IWS1	chr2	127436207	127526886	90679	autosomal		0.0216545
CD4nc	ENSG00000044446	2.94382e-07	0.656332	0.012	0.011	PHKA2	chrX	18892298	18984114	91816	X-nonPAR	inactive	0.0216441
CTL	ENSG00000240857	2.94315e-07	-1.36777	0.016	0.057	RDH14	chr2	18554723	18560679	5956	autosomal		0.0216392
Treg	ENSG00000100129	8.70122e-15	-0.159117	0.437	0.539	EIF3L	chr22	37848868	37889407	40539	autosomal		6.39749e-10
CTL	ENSG00000120656	2.93885e-07	-0.173542	0.055	0.094	TAF12	chr1	28587829	28648291	60462	autosomal		0.0216076
B_in	ENSG00000119820	9.61197e-09	0.145172	0.094	0.104	YIPF4	chr2	32277904	32316594	38690	autosomal		0.000706711
CD4et	ENSG00000107560	2.92264e-07	0.139279	0.025	0.03	RAB11FIP2	chr10	118004916	118046941	42025	autosomal		0.0214884
CTL	ENSG00000126822	2.9172e-07	-0.121683	0.03	0.058	PLEKHG3	chr14	64704102	64750249	46147	autosomal		0.0214484
Treg	ENSG00000140575	9.10508e-15	0.102561	0.179	0.214	IQGAP1	chr15	90388242	90502239	113997	autosomal		6.69442e-10
Treg	ENSG00000112335	1.00285e-14	0.199894	0.312	0.333	SNX3	chr6	108211222	108261246	50024	autosomal		7.37336e-10
mono_c	ENSG00000108010	2.50069e-08	-0.317611	0.075	0.112	GLRX3	chr10	130136391	130184521	48130	autosomal		0.00183861
CD4et	ENSG00000139116	2.90004e-07	-0.15064	0.017	0.025	KIF21A	chr12	39293228	39443390	150162	autosomal		0.0213222
CD4nc	ENSG00000170185	2.8977e-07	0.169306	0.015	0.019	USP38	chr4	143184917	143223874	38957	autosomal		0.021305
CTL	ENSG00000170989	2.89344e-07	-0.175628	0.056	0.093	S1PR1	chr1	101236865	101243713	6848	autosomal		0.0212738
CD4nc	ENSG00000134046	2.89283e-07	0.18121	0.017	0.021	MBD2	chr18	54151606	54224669	73063	autosomal		0.0212692
B_mem	ENSG00000183617	2.88751e-07	0.173454	0.24	0.26	MRPL54	chr19	3762682	3768575	5893	autosomal		0.0212302
CD4et	ENSG00000187091	2.8855e-07	0.132016	0.021	0.026	PLCD1	chr3	38007496	38029642	22146	autosomal		0.0212153
Treg	ENSG00000134884	1.04592e-14	0.128986	0.501	0.543	ARGLU1	chr13	106541673	106568137	26464	autosomal		7.69002e-10
NK	ENSG00000061794	2.88074e-07	-0.225571	0.043	0.058	MRPS35	chr12	27710822	27756295	45473	autosomal		0.0211804
B_in	ENSG00000113712	3.21422e-09	0.143612	0.136	0.147	CSNK1A1	chr5	149492982	149551471	58489	autosomal		0.000236323
CD4nc	ENSG00000198373	2.87904e-07	-0.276961	0.016	0.024	WWP2	chr16	69762328	69941741	179413	autosomal		0.0211679
CD4nc	ENSG00000138942	2.87676e-07	-0.434035	0.006	0.012	RNF185	chr22	31160182	31207019	46837	autosomal		0.0211511
CD4et	ENSG00000145715	2.87477e-07	0.149015	0.017	0.021	RASA1	chr5	87267883	87391931	124048	autosomal		0.0211365
Treg	ENSG00000128789	1.24997e-14	0.324874	0.203	0.212	PSMG2	chr18	12658043	12728945	70902	autosomal		9.1903e-10
B_in	ENSG00000182670	2.55051e-07	0.142032	0.178	0.188	TTC3	chr21	37073226	37203112	129886	autosomal		0.0187524
CTL	ENSG00000126353	2.86719e-07	-0.85787	0.03	0.077	CCR7	chr17	40553769	40565472	11703	autosomal		0.0210807
Treg	ENSG00000089157	1.31828e-14	-0.180404	0.937	0.965	RPLP0	chr12	120196699	120201235	4536	autosomal		9.69255e-10
CD4nc	ENSG00000163602	2.85738e-07	0.282849	0.02	0.022	RYBP	chr3	72371825	72446621	74796	autosomal		0.0210086
Treg	ENSG00000175354	1.39687e-14	0.176458	0.195	0.224	PTPN2	chr18	12785478	12929643	144165	autosomal		1.02704e-09
NK	ENSG00000235437	2.85158e-07	-0.134465	0.071	0.089	LINC01278	chrX	63222993	63561095	338102	X-nonPAR	inactive	0.0209659
CD4nc	ENSG00000118855	2.8484e-07	0.196648	0.023	0.026	MFSD1	chr3	158732198	158829719	97521	autosomal		0.0209426
CTL	ENSG00000100883	2.84632e-07	0.335463	0.054	0.072	SRP54	chr14	34981957	35029686	47729	autosomal		0.0209273
CD4et	ENSG00000095370	2.8444e-07	0.35789	0.019	0.02	SH2D3C	chr9	127738317	127778710	40393	autosomal		0.0209132
mono_c	ENSG00000180096	1.51217e-11	-0.31716	0.059	0.095	SEPTIN1	chr16	30378135	30395991	17856	autosomal		1.11181e-06
CD4et	ENSG00000122203	2.83154e-07	-0.173043	0.028	0.039	KIAA1191	chr5	176346062	176361807	15745	autosomal		0.0208186
Treg	ENSG00000204435	1.45928e-14	0.170777	0.261	0.293	CSNK2B	chr6	31665227	31670343	5116	autosomal		1.07292e-09
mono_c	ENSG00000139233	5.21377e-09	-0.3167	0.097	0.142	LLPH	chr12	66116555	66130750	14195	autosomal		0.000383337
CD4et	ENSG00000278238	2.82905e-07	0.823593	0.013	0.011	CKAP2-DT	chr13	52454774	52455392	618	autosomal		0.0208003
B_mem	ENSG00000100592	2.82428e-07	0.299301	0.108	0.118	DAAM1	chr14	59188646	59371405	182759	autosomal		0.0207652
B_mem	ENSG00000013306	2.81689e-07	-0.197785	0.113	0.158	SLC25A39	chr17	44319625	44324870	5245	autosomal		0.0207109
mono_c	ENSG00000142089	3.93359e-09	-0.316041	0.331	0.409	IFITM3	chr11	319676	329475	9799	autosomal		0.000289213
CTL	ENSG00000113441	2.81223e-07	-0.179144	0.087	0.134	LNPEP	chr5	96935394	97037513	102119	autosomal		0.0206766
CTL	ENSG00000066044	2.80948e-07	0.24663	0.071	0.092	ELAVL1	chr19	7958573	8005659	47086	autosomal		0.0206564
CTL	ENSG00000154930	2.80875e-07	-0.592602	0.029	0.067	ACSS1	chr20	25006230	25058980	52750	autosomal		0.0206511
NK	ENSG00000068796	2.80076e-07	-0.116838	0.109	0.13	KIF2A	chr5	62306162	62391025	84863	autosomal		0.0205923
NK	ENSG00000185507	2.79994e-07	-0.206517	0.071	0.091	IRF7	chr11	612553	615983	3430	autosomal		0.0205863
B_in	ENSG00000149311	4.15776e-09	0.14119	0.225	0.235	ATM	chr11	108222804	108369102	146298	autosomal		0.000305695
NK	ENSG00000139637	2.79385e-07	-0.200341	0.058	0.077	MYG1	chr12	53299695	53307177	7482	autosomal		0.0205415
B_mem	ENSG00000143799	2.7929e-07	-0.11387	0.27	0.329	PARP1	chr1	226360210	226408154	47944	autosomal		0.0205345
mono_c	ENSG00000186566	5.66185e-09	-0.314114	0.052	0.082	GPATCH8	chr17	44395281	44503430	108149	autosomal		0.000416282
Treg	ENSG00000072506	1.5692e-14	0.290179	0.154	0.172	HSD17B10	chrX	53431258	53434370	3112	X-nonPAR	inactive	1.15374e-09
Treg	ENSG00000243836	1.58797e-14	-1.24643	0.025	0.075	WDR86-AS1	chr7	151409161	151413354	4193	autosomal		1.16754e-09
B_in	ENSG00000265972	7.58344e-13	0.139337	0.793	0.81	TXNIP	chr1	145992435	145996579	4144	autosomal		5.57565e-08
mono_c	ENSG00000132842	6.34077e-07	-0.313467	0.044	0.069	AP3B1	chr5	78000522	78294762	294240	autosomal		0.0466198
NK	ENSG00000123933	2.7761e-07	-0.334054	0.076	0.102	MXD4	chr4	2247432	2262109	14677	autosomal		0.020411
mono_c	ENSG00000019169	1.84058e-10	-0.311052	0.064	0.102	MARCO	chr2	118942194	118994660	52466	autosomal		1.35327e-05
B_mem	ENSG00000196092	2.77485e-07	-0.132567	0.191	0.245	PAX5	chr9	36833269	37034268	200999	autosomal		0.0204018
CTL	ENSG00000139631	2.77445e-07	-0.211813	0.023	0.053	CSAD	chr12	53157663	53180925	23262	autosomal		0.0203988
mono_c	ENSG00000183386	2.04363e-14	-0.31076	0.06	0.103	FHL3	chr1	37996770	38005606	8836	autosomal		1.50256e-09
B_mem	ENSG00000152492	2.7529e-07	-0.180481	0.211	0.272	CCDC50	chr3	191329085	191398659	69574	autosomal		0.0202404
CTL	ENSG00000204386	2.75127e-07	0.448581	0.043	0.059	NEU1	chr6	31857659	31862905	5246	autosomal		0.0202285
CD4nc	ENSG00000185379	2.74953e-07	-0.242611	0.014	0.022	RAD51D	chr17	35092221	35121522	29301	autosomal		0.0202157
B_in	ENSG00000162600	6.05452e-07	0.136904	0.025	0.032	OMA1	chr1	58415384	58546802	131418	autosomal		0.0445153
NK	ENSG00000156875	2.74518e-07	0.179095	0.044	0.047	MFSD14A	chr1	100038095	100083377	45282	autosomal		0.0201837
CTL	ENSG00000214941	2.74292e-07	-0.18996	0.051	0.087	ZSWIM7	chr17	15976560	15999717	23157	autosomal		0.0201671
NK	ENSG00000102312	2.74287e-07	0.154885	0.03	0.034	PORCN	chrX	48508959	48520814	11855	X-nonPAR	inactive	0.0201666
CTL	ENSG00000144034	2.73901e-07	0.3452	0.082	0.098	TPRKB	chr2	73729104	73737400	8296	autosomal		0.0201383
CD4et	ENSG00000173065	2.73584e-07	0.297219	0.018	0.02	FAM222B	chr17	28755980	28855232	99252	autosomal		0.020115
B_in	ENSG00000070814	9.69413e-11	0.134262	0.252	0.266	TCOF1	chr5	150357629	150400308	42679	autosomal		7.12751e-06
mono_nc	ENSG00000187109	2.72426e-07	-0.165755	0.963	0.985	NAP1L1	chr12	76036585	76084735	48150	autosomal		0.0200298
CTL	ENSG00000117118	2.7172e-07	0.17824	0.087	0.111	SDHB	chr1	17018664	17054151	35487	autosomal		0.019978
CTL	ENSG00000160211	2.71417e-07	0.631858	0.048	0.059	G6PD	chrX	154517825	154547572	29747	X-nonPAR	inactive	0.0199556
CD4et	ENSG00000197147	2.708e-07	-0.157172	0.016	0.024	LRRC8B	chr1	89524829	89597861	73032	autosomal		0.0199103
CTL	ENSG00000213983	2.70446e-07	-0.625708	0.027	0.067	AP1G2	chr14	23559565	23568070	8505	autosomal		0.0198843
B_mem	ENSG00000131370	2.70251e-07	-0.223474	0.159	0.214	SH3BP5	chr3	15254353	15341368	87015	autosomal		0.0198699
Treg	ENSG00000129562	1.7595e-14	0.14907	0.39	0.422	DAD1	chr14	22564907	22589224	24317	autosomal		1.29366e-09
CD4nc	ENSG00000173137	2.69109e-07	0.404305	0.014	0.015	ADCK5	chr8	144373101	144393242	20141	autosomal		0.019786
B_mem	ENSG00000156232	2.6899e-07	-0.144163	0.055	0.082	WHAMM	chr15	82809628	82836108	26480	autosomal		0.0197772
CD4nc	ENSG00000118197	2.68477e-07	-0.204081	0.013	0.02	DDX59	chr1	200623896	200669907	46011	autosomal		0.0197395
NK	ENSG00000113593	2.67961e-07	0.356559	0.035	0.034	PPWD1	chr5	65563236	65587549	24313	autosomal		0.0197016
CD4et	ENSG00000166199	2.67839e-07	-0.121687	0.027	0.037	ALKBH3	chr11	43880811	43920274	39463	autosomal		0.0196926
CD4et	ENSG00000167685	2.67573e-07	0.101409	0.031	0.037	ZNF444	chr19	56132599	56160893	28294	autosomal		0.0196731
B_in	ENSG00000130741	1.14271e-07	0.132853	0.301	0.308	EIF2S3	chrX	24054946	24078810	23864	X-nonPAR	escape	0.00840169
mono_c	ENSG00000071994	2.22082e-11	-0.310233	0.089	0.137	PDCD2	chr6	170575295	170584692	9397	autosomal		1.63283e-06
CD4et	ENSG00000130703	2.66705e-07	-0.12343	0.021	0.03	OSBPL2	chr20	62231922	62296213	64291	autosomal		0.0196092
B_in	ENSG00000130520	2.28998e-09	0.132804	0.163	0.174	LSM4	chr19	18306236	18323112	16876	autosomal		0.000168368
CTL	ENSG00000161654	2.65105e-07	0.288095	0.062	0.083	LSM12	chr17	44034328	44067619	33291	autosomal		0.0194916
Treg	ENSG00000106560	1.85773e-14	-0.121944	0.149	0.204	GIMAP2	chr7	150685697	150693641	7944	autosomal		1.36588e-09
NK	ENSG00000163743	2.6476e-07	0.139272	0.056	0.06	RCHY1	chr4	75479033	75514764	35731	autosomal		0.0194662
B_mem	ENSG00000114383	2.64044e-07	0.360287	0.09	0.095	TUSC2	chr3	50320027	50328251	8224	autosomal		0.0194136
NK	ENSG00000185753	2.63959e-07	0.269411	0.05	0.051	CXorf38	chrX	40626921	40647561	20640	X-nonPAR	escape	0.0194073
CD4nc	ENSG00000134539	2.63942e-07	0.62475	0.019	0.017	KLRD1	chr12	10226058	10329608	103550	autosomal		0.0194061
Treg	ENSG00000171223	2.12811e-14	0.234377	0.821	0.859	JUNB	chr19	12791486	12793315	1829	autosomal		1.56467e-09
CD4et	ENSG00000273160	2.62884e-07	0.208893	0.022	0.026		chr1	167457742	167459891	2149	autosomal		0.0193283
CTL	ENSG00000175727	2.62335e-07	0.437759	0.039	0.054	MLXIP	chr12	122078756	122147344	68588	autosomal		0.0192879
NK	ENSG00000272449	2.62224e-07	0.140423	0.108	0.111		chr1	2530064	2547471	17407	autosomal		0.0192798
mono_c	ENSG00000124126	1.42167e-11	-0.310151	0.092	0.141	PREX1	chr20	48624252	48827999	203747	autosomal		1.04527e-06
CD4et	ENSG00000155970	2.62027e-07	0.313842	0.016	0.018	MICU3	chr8	17027238	17122642	95404	autosomal		0.0192652
NK	ENSG00000131467	2.61055e-07	-0.143708	0.039	0.052	PSME3	chr17	42824385	42843760	19375	autosomal		0.0191938
mono_c	ENSG00000182180	1.91074e-09	-0.307339	0.093	0.136	MRPS16	chr10	73248843	73252693	3850	autosomal		0.000140485
CTL	ENSG00000248098	2.60685e-07	-0.684742	0.019	0.053	BCKDHA	chr19	41397808	41425002	27194	autosomal		0.0191666
CD4et	ENSG00000174004	2.60141e-07	-0.187525	0.015	0.023	NRROS	chr3	196639694	196662004	22310	autosomal		0.0191266
CD4et	ENSG00000152102	2.60064e-07	-0.234005	0.018	0.027	FAM168B	chr2	131047876	131093460	45584	autosomal		0.019121
CD4nc	ENSG00000109184	2.59129e-07	-0.108662	0.009	0.014	DCUN1D4	chr4	51843000	51916837	73837	autosomal		0.0190522
NK	ENSG00000126070	2.59048e-07	0.163097	0.05	0.055	AGO3	chr1	35930718	36072500	141782	autosomal		0.0190463
NK	ENSG00000100418	2.58904e-07	-0.112079	0.032	0.043	DESI1	chr22	41598028	41621043	23015	autosomal		0.0190357
CTL	ENSG00000225963	2.58888e-07	0.365456	0.08	0.097		chr2	230121370	230174223	52853	autosomal		0.0190345
NK	ENSG00000088356	2.58496e-07	0.12458	0.05	0.056	PDRG1	chr20	31944337	31952046	7709	autosomal		0.0190057
CD4et	ENSG00000160691	2.58229e-07	-0.192851	0.019	0.028	SHC1	chr1	154962298	154974395	12097	autosomal		0.018986
mono_c	ENSG00000171425	1.47003e-09	-0.306975	0.113	0.161	ZNF581	chr19	55635459	55645623	10164	autosomal		0.000108082
mono_c	ENSG00000125354	1.7021e-10	-0.306904	0.066	0.103	SEPTIN6	chrX	119615724	119693370	77646	X-nonPAR	inactive	1.25145e-05
Treg	ENSG00000148908	2.22603e-14	-0.134385	0.384	0.475	RGS10	chr10	119499817	119542719	42902	autosomal		1.63667e-09
Treg	ENSG00000235576	2.46709e-14	-0.942105	0.044	0.104	LINC01871	chr2	7725682	7732268	6586	autosomal		1.81391e-09
CTL	ENSG00000101367	2.57169e-07	0.103585	0.077	0.107	MAPRE1	chr20	32819954	32850405	30451	autosomal		0.0189081
CD4et	ENSG00000106049	2.56722e-07	-0.121809	0.03	0.041	HIBADH	chr7	27525442	27662883	137441	autosomal		0.0188753
Treg	ENSG00000101347	2.47098e-14	0.217379	0.336	0.36	SAMHD1	chr20	36890229	36951893	61664	autosomal		1.81676e-09
mono_c	ENSG00000242574	1.45607e-28	-0.306474	0.213	0.322	HLA-DMB	chr6	32934629	32941028	6399	autosomal		1.07056e-23
NK	ENSG00000112303	2.5609e-07	0.234402	0.03	0.032	VNN2	chr6	132743870	132763459	19589	autosomal		0.0188288
mono_c	ENSG00000100243	1.07449e-09	-0.306461	0.079	0.119	CYB5R3	chr22	42615730	42720870	105140	autosomal		7.9001e-05
CD4et	ENSG00000284024	2.55841e-07	0.476801	0.01	0.012	MSANTD7	chr10	14838302	14846999	8697	autosomal		0.0188105
CD4et	ENSG00000182325	2.5545e-07	0.650749	0.009	0.01	FBXL6	chr8	144355431	144359376	3945	autosomal		0.0187817
CD4et	ENSG00000136518	2.55204e-07	-0.128164	0.031	0.041	ACTL6A	chr3	179562886	179588407	25521	autosomal		0.0187636
B_in	ENSG00000188820	6.64843e-11	0.131892	0.377	0.393	CALHM6	chr6	116461370	116463771	2401	autosomal		4.88819e-06
CD4et	ENSG00000101439	2.55046e-07	0.359902	0.033	0.032	CST3	chr20	23626706	23638473	11767	autosomal		0.018752
CD4nc	ENSG00000160299	2.54493e-07	0.176852	0.011	0.014	PCNT	chr21	46324124	46445769	121645	autosomal		0.0187113
CTL	ENSG00000184863	2.53676e-07	-0.23746	0.052	0.092	RBM33	chr7	155644451	155781485	137034	autosomal		0.0186513
CD4et	ENSG00000171861	2.53596e-07	-0.283756	0.017	0.026	MRM3	chr17	782353	792509	10156	autosomal		0.0186454
Treg	ENSG00000233093	2.52466e-14	-1.08906	0.038	0.097	LINC00892	chrX	136639535	136642433	2898	X-nonPAR		1.85623e-09
NK	ENSG00000119638	2.52894e-07	-0.164593	0.021	0.03	NEK9	chr14	75079353	75127344	47991	autosomal		0.0185938
CTL	ENSG00000183354	2.5278e-07	-0.140682	0.058	0.095	BRD10	chr9	5881596	6008482	126886	autosomal		0.0185854
CD4et	ENSG00000148341	2.52728e-07	-0.428469	0.02	0.033	SH3GLB2	chr9	129007036	129028331	21295	autosomal		0.0185816
CD4nc	ENSG00000185504	2.52692e-07	0.176012	0.012	0.016	FAAP100	chr17	81539885	81553961	14076	autosomal		0.0185789
CD4nc	ENSG00000287839	2.52378e-07	0.286279	0.016	0.019		chr1	155626755	155648640	21885	autosomal		0.0185559
mono_c	ENSG00000267100	8.05863e-11	-0.305326	0.105	0.155	ILF3-DT	chr19	10651862	10653875	2013	autosomal		5.92503e-06
CD4et	ENSG00000083290	2.51816e-07	-0.600704	0.007	0.015	ULK2	chr17	19770829	19867936	97107	autosomal		0.0185145
CTL	ENSG00000175826	2.51535e-07	0.213801	0.078	0.103	CTDNEP1	chr17	7243591	7252491	8900	autosomal		0.0184938
CD4nc	ENSG00000119906	2.51234e-07	-0.112213	0.023	0.031	SLF2	chr10	100912963	100965134	52171	autosomal		0.0184718
CD4nc	ENSG00000111450	2.51161e-07	0.180834	0.025	0.029	STX2	chr12	130789600	130839254	49654	autosomal		0.0184663
mono_c	ENSG00000114013	2.11006e-09	-0.304494	0.133	0.187	CD86	chr3	122055362	122121139	65777	autosomal		0.00015514
CD4nc	ENSG00000073050	2.49835e-07	-0.213109	0.024	0.034	XRCC1	chr19	43543311	43580473	37162	autosomal		0.0183689
B_mem	ENSG00000105669	2.49635e-07	-0.195523	0.3	0.375	COPE	chr19	18899514	18919387	19873	autosomal		0.0183542
Treg	ENSG00000182220	2.57242e-14	-0.187942	0.148	0.209	ATP6AP2	chrX	40579372	40606848	27476	X-nonPAR	inactive	1.89135e-09
CD4et	ENSG00000117394	2.49106e-07	0.203445	0.016	0.02	SLC2A1	chr1	42925353	42958893	33540	autosomal		0.0183153
CD4nc	ENSG00000215251	2.48693e-07	0.213469	0.014	0.017	FASTKD5	chr20	3146519	3159865	13346	autosomal		0.0182849
Treg	ENSG00000087086	2.57697e-14	0.170666	0.947	0.952	FTL	chr19	48965309	48966879	1570	autosomal		1.89469e-09
CD4nc	ENSG00000143702	2.48329e-07	0.10666	0.016	0.02	CEP170	chr1	243124428	243255793	131365	autosomal		0.0182582
CD4nc	ENSG00000114395	2.48214e-07	-0.163957	0.026	0.037	CYB561D2	chr3	50350845	50358460	7615	autosomal		0.0182497
NK	ENSG00000170142	2.47357e-07	-0.160904	0.061	0.078	UBE2E1	chr3	23805955	23891640	85685	autosomal		0.0181867
CD4nc	ENSG00000172869	2.47313e-07	-0.178035	0.025	0.035	DMXL1	chr5	119037772	119249138	211366	autosomal		0.0181834
CD4nc	ENSG00000286313	2.46601e-07	0.159251	0.012	0.015		chr6	135854053	135880942	26889	autosomal		0.0181311
B_mem	ENSG00000130522	2.46434e-07	-0.100845	0.331	0.398	JUND	chr19	18279694	18281622	1928	autosomal		0.0181188
NK	ENSG00000146834	2.4641e-07	-0.28647	0.026	0.039	MEPCE	chr7	100428322	100434126	5804	autosomal		0.018117
CTL	ENSG00000057663	2.4607e-07	-0.436811	0.03	0.067	ATG5	chr6	106045423	106325791	280368	autosomal		0.018092
CD4et	ENSG00000100150	2.46068e-07	0.298104	0.019	0.022	DEPDC5	chr22	31753867	31908033	154166	autosomal		0.0180919
CD4et	ENSG00000158792	2.45941e-07	0.162352	0.008	0.011	SPATA2L	chr16	89696357	89701705	5348	autosomal		0.0180825
B_mem	ENSG00000150347	2.4585e-07	0.124283	0.27	0.295	ARID5B	chr10	61901684	62096944	195260	autosomal		0.0180759
mono_c	ENSG00000267858	4.55477e-07	-0.303546	0.062	0.092	MZF1-AS1	chr19	58559125	58574797	15672	autosomal		0.0334885
CD4nc	ENSG00000211584	2.45453e-07	-0.557125	0.008	0.016	SLC48A1	chr12	47753916	47782751	28835	autosomal		0.0180467
NK	ENSG00000156973	2.44796e-07	0.135175	0.048	0.053	PDE6D	chr2	231732433	231786272	53839	autosomal		0.0179984
CD4et	ENSG00000228839	2.44658e-07	0.659233	0.011	0.011	PIK3IP1-DT	chr22	31292499	31338021	45522	autosomal		0.0179882
Treg	ENSG00000171700	2.63043e-14	-0.276023	0.139	0.207	RGS19	chr20	64073181	64079988	6807	autosomal		1.934e-09
Treg	ENSG00000076944	2.65024e-14	0.176968	0.141	0.166	STXBP2	chr19	7636772	7647873	11101	autosomal		1.94856e-09
Treg	ENSG00000185624	2.69928e-14	-0.204219	0.238	0.32	P4HB	chr17	81843159	81860856	17697	autosomal		1.98462e-09
CTL	ENSG00000163001	2.43632e-07	-0.269867	0.027	0.059	CFAP36	chr2	55519604	55545079	25475	autosomal		0.0179128
CD4et	ENSG00000125962	2.43453e-07	0.487971	0.015	0.016	ARMCX5	chrX	102599168	102604159	4991	X-nonPAR		0.0178996
CD4nc	ENSG00000169583	2.43453e-07	0.505304	0.015	0.015	CLIC3	chr9	136994608	136996568	1960	autosomal		0.0178996
CD4et	ENSG00000233387	2.43427e-07	0.268585	0.012	0.015	IATPR	chr10	33073486	33116789	43303	autosomal		0.0178977
CD4et	ENSG00000164086	2.43134e-07	0.349963	0.009	0.012	DUSP7	chr3	52048919	52056571	7652	autosomal		0.0178762
Treg	ENSG00000204387	2.78584e-14	-0.105548	0.508	0.6	SNHG32	chr6	31834608	31839766	5158	autosomal		2.04826e-09
mono_c	ENSG00000090520	1.84557e-07	-0.302905	0.06	0.091	DNAJB11	chr3	186567403	186585800	18397	autosomal		0.0135694
Treg	ENSG00000196776	2.96391e-14	0.139976	0.318	0.356	CD47	chr3	108043091	108091862	48771	autosomal		2.17919e-09
Treg	ENSG00000067225	3.24663e-14	-0.118404	0.364	0.45	PKM	chr15	72199029	72231819	32790	autosomal		2.38705e-09
Treg	ENSG00000135655	3.27189e-14	0.390958	0.334	0.312	USP15	chr12	62260338	62417431	157093	autosomal		2.40562e-09
B_in	ENSG00000099783	1.79479e-07	0.128331	0.218	0.226	HNRNPM	chr19	8444767	8489114	44347	autosomal		0.013196
mono_c	ENSG00000061936	7.43627e-09	-0.302748	0.042	0.07	SFSWAP	chr12	131711081	131799738	88657	autosomal		0.000546744
Treg	ENSG00000008282	3.36949e-14	0.152324	0.106	0.136	SYPL1	chr7	106090505	106112589	22084	autosomal		2.47739e-09
NK	ENSG00000172534	2.40198e-07	0.299923	0.035	0.036	HCFC1	chrX	153947557	153971818	24261	X-nonPAR	variable	0.0176603
B_mem	ENSG00000100796	2.40067e-07	-0.257775	0.089	0.131	PPP4R3A	chr14	91457508	91510554	53046	autosomal		0.0176507
mono_c	ENSG00000180817	2.66645e-19	-0.299195	0.156	0.234	PPA1	chr10	70202835	70233911	31076	autosomal		1.96048e-14
mono_c	ENSG00000068912	1.20029e-08	-0.298869	0.043	0.071	ERLEC1	chr2	53787009	53833038	46029	autosomal		0.000882501
NK	ENSG00000215305	2.38366e-07	-0.16219	0.069	0.087	VPS16	chr20	2840703	2866732	26029	autosomal		0.0175256
CTL	ENSG00000100376	2.38008e-07	-0.676	0.027	0.068	FAM118A	chr22	45308968	45341955	32987	autosomal		0.0174993
mono_c	ENSG00000172366	5.94199e-09	-0.295348	0.096	0.139	MCRIP2	chr16	636817	648474	11657	autosomal		0.000436879
CTL	ENSG00000130305	2.37581e-07	0.438652	0.065	0.078	NSUN5	chr7	73302516	73308826	6310	autosomal		0.0174679
Treg	ENSG00000130066	3.39158e-14	0.310206	0.519	0.534	SAT1	chrX	23783173	23786210	3037	X-nonPAR	inactive	2.49363e-09
CD4et	ENSG00000213809	2.37371e-07	0.441583	0.033	0.033	KLRK1	chr12	10372353	10391874	19521	autosomal		0.0174524
CD4et	ENSG00000123415	2.37194e-07	0.124521	0.023	0.029	SMUG1	chr12	54121277	54189008	67731	autosomal		0.0174394
mono_c	ENSG00000124532	6.30151e-08	-0.291777	0.017	0.033	MRS2	chr6	24402908	24426194	23286	autosomal		0.00463313
CTL	ENSG00000175470	2.36339e-07	-0.186078	0.026	0.055	PPP2R2D	chr10	131901008	131959834	58826	autosomal		0.0173766
mono_c	ENSG00000196502	5.00771e-15	-0.289721	0.178	0.251	SULT1A1	chr16	28605196	28610044	4848	autosomal		3.68187e-10
CTL	ENSG00000204574	2.35776e-07	0.246889	0.093	0.115	ABCF1	chr6	30571393	30597179	25786	autosomal		0.0173352
Treg	ENSG00000217555	3.94564e-14	0.176735	0.31	0.341	CKLF	chr16	66552563	66566251	13688	autosomal		2.90099e-09
NK	ENSG00000171055	2.35596e-07	-0.158029	0.053	0.068	FEZ2	chr2	36531805	36646087	114282	autosomal		0.017322
CD4nc	ENSG00000204681	2.3539e-07	0.161534	0.011	0.014	GABBR1	chr6	29555629	29633976	78347	autosomal		0.0173068
CD4et	ENSG00000136933	2.35347e-07	-0.101392	0.028	0.038	RABEPK	chr9	125200542	125234161	33619	autosomal		0.0173037
CD4nc	ENSG00000160439	2.35156e-07	-0.114732	0.012	0.019	RDH13	chr19	55039108	55071291	32183	autosomal		0.0172896
CD4et	ENSG00000265354	2.34817e-07	-0.327945	0.013	0.022	TIMM23	chr10	45972489	46003742	31253	autosomal		0.0172647
B_mem	ENSG00000185883	2.34544e-07	0.172381	0.351	0.372	ATP6V0C	chr16	2513952	2520218	6266	autosomal		0.0172446
B_mem	ENSG00000136450	2.34256e-07	0.202642	0.122	0.14	SRSF1	chr17	58000919	58007346	6427	autosomal		0.0172234
CD4nc	ENSG00000132842	2.34135e-07	-0.237271	0.023	0.033	AP3B1	chr5	78000522	78294762	294240	autosomal		0.0172145
CD4nc	ENSG00000185085	2.33571e-07	-0.420257	0.01	0.018	INTS5	chr11	62646848	62653302	6454	autosomal		0.0171731
mono_c	ENSG00000169919	3.73211e-09	-0.289555	0.08	0.118	GUSB	chr7	65960684	65982215	21531	autosomal		0.0002744
NK	ENSG00000152465	2.32979e-07	-0.17701	0.052	0.069	NMT2	chr10	15102584	15168693	66109	autosomal		0.0171296
B_mem	ENSG00000134851	2.32976e-07	0.174173	0.196	0.214	TMEM165	chr4	55395957	55453397	57440	autosomal		0.0171293
CD4et	ENSG00000120314	2.32574e-07	0.102034	0.035	0.041	WDR55	chr5	140664868	140674124	9256	autosomal		0.0170998
NK	ENSG00000076321	2.32469e-07	0.126128	0.031	0.036	KLHL20	chr1	173714941	173786692	71751	autosomal		0.0170921
CTL	ENSG00000198860	2.3229e-07	0.301572	0.059	0.078	TSEN15	chr1	184051651	184123978	72327	autosomal		0.0170789
NK	ENSG00000157306	2.31533e-07	0.339602	0.067	0.062	ZFHX2-AS1	chr14	23511760	23560778	49018	autosomal		0.0170232
Treg	ENSG00000147548	4.28603e-14	0.229487	0.367	0.384	NSD3	chr8	38269704	38382272	112568	autosomal		3.15126e-09
CTL	ENSG00000112110	2.30816e-07	-0.242574	0.046	0.085	MRPL18	chr6	159789812	159798436	8624	autosomal		0.0169705
CD4et	ENSG00000154102	2.30119e-07	-0.209695	0.02	0.029	C16orf74	chr16	85690084	85751129	61045	autosomal		0.0169193
CD4nc	ENSG00000140396	2.29851e-07	0.370688	0.021	0.022	NCOA2	chr8	70109782	70403808	294026	autosomal		0.0168996
mono_c	ENSG00000151062	6.50513e-09	-0.288672	0.065	0.099	CACNA2D4	chr12	1791963	1918666	126703	autosomal		0.000478283
NK	ENSG00000245849	2.2945e-07	0.137614	0.081	0.086	RAD51-AS1	chr15	40686183	40695107	8924	autosomal		0.0168701
CD4et	ENSG00000100908	2.29352e-07	0.255445	0.022	0.025	EMC9	chr14	24138959	24141591	2632	autosomal		0.0168629
Treg	ENSG00000166710	4.81179e-14	0.143494	1	1	B2M	chr15	44711358	44718851	7493	autosomal		3.53782e-09
CTL	ENSG00000100442	2.28883e-07	-0.293222	0.056	0.1	FKBP3	chr14	45115599	45135319	19720	autosomal		0.0168284
B_mem	ENSG00000071994	2.2887e-07	-0.229566	0.135	0.185	PDCD2	chr6	170575295	170584692	9397	autosomal		0.0168274
Treg	ENSG00000143727	5.57189e-14	0.10531	0.211	0.246	ACP1	chr2	264140	278283	14143	autosomal		4.09668e-09
CD4nc	ENSG00000240303	2.275e-07	0.10095	0.008	0.012	ACAD11	chr3	132558138	132660082	101944	autosomal		0.0167267
NK	ENSG00000115138	2.27464e-07	0.266066	0.056	0.057	POMC	chr2	25160853	25168903	8050	autosomal		0.0167241
Treg	ENSG00000153250	5.89051e-14	-1.00854	0.065	0.135	RBMS1	chr2	160272151	160493807	221656	autosomal		4.33094e-09
CD4et	ENSG00000105607	2.27424e-07	-0.172781	0.034	0.045	GCDH	chr19	12891128	12915126	23998	autosomal		0.0167211
NK	ENSG00000100523	2.27235e-07	0.166768	0.08	0.084	DDHD1	chr14	53036745	53153323	116578	autosomal		0.0167072
NK	ENSG00000135870	2.26841e-07	0.206558	0.076	0.076	RC3H1	chr1	173931084	174022357	91273	autosomal		0.0166782
B_mem	ENSG00000112343	2.26725e-07	0.10843	0.209	0.239	TRIM38	chr6	25962802	25991231	28429	autosomal		0.0166697
CD4nc	ENSG00000196712	2.26331e-07	0.235492	0.019	0.022	NF1	chr17	31094927	31382116	287189	autosomal		0.0166407
mono_c	ENSG00000182578	3.11984e-13	-0.287511	0.085	0.133	CSF1R	chr5	150053291	150113372	60081	autosomal		2.29383e-08
B_mem	ENSG00000125354	2.2518e-07	0.110721	0.347	0.376	SEPTIN6	chrX	119615724	119693370	77646	X-nonPAR	inactive	0.0165561
CTL	ENSG00000064961	2.24247e-07	-0.134203	0.045	0.078	HMG20B	chr19	3572777	3579088	6311	autosomal		0.0164876
CD4et	ENSG00000180425	2.2398e-07	0.107973	0.023	0.03	C11orf71	chr11	114391443	114400511	9068	autosomal		0.0164679
CD4et	ENSG00000160094	2.23739e-07	0.181192	0.022	0.026	ZNF362	chr1	33256492	33300719	44227	autosomal		0.0164502
B_mem	ENSG00000175857	2.2368e-07	0.14134	0.161	0.185	GAPT	chr5	58491435	58497090	5655	autosomal		0.0164458
CD4et	ENSG00000007129	2.23524e-07	-0.120831	0.018	0.026	CEACAM21	chr19	41549518	41586844	37326	autosomal		0.0164343
NK	ENSG00000262879	2.23476e-07	0.424078	0.047	0.044		chr17	46983287	47100323	117036	autosomal		0.0164308
Treg	ENSG00000182010	6.40555e-14	0.568403	0.348	0.283	RTKN2	chr10	62183035	62268844	85809	autosomal		4.70962e-09
CTL	ENSG00000129071	2.23066e-07	-0.525005	0.056	0.108	MBD4	chr3	129430947	129440179	9232	autosomal		0.0164007
Treg	ENSG00000257103	6.98796e-14	0.110298	0.21	0.245	LSM14A	chr19	34172504	34229288	56784	autosomal		5.13783e-09
B_in	ENSG00000163565	1.89793e-10	0.127778	0.269	0.287	IFI16	chr1	158999968	159055155	55187	autosomal		1.39543e-05
CTL	ENSG00000166333	2.21697e-07	-0.278478	0.043	0.08	ILK	chr11	6603708	6610874	7166	autosomal		0.0163001
mono_c	ENSG00000196642	7.31641e-11	-0.287358	0.069	0.107	RABL6	chr9	136807943	136841187	33244	autosomal		5.37932e-06
CTL	ENSG00000080503	2.20526e-07	-0.231456	0.064	0.106	SMARCA2	chr9	1980290	2193624	213334	autosomal		0.016214
Treg	ENSG00000136717	7.17155e-14	-0.155336	0.33	0.416	BIN1	chr2	127048027	127107288	59261	autosomal		5.27281e-09
CD4et	ENSG00000196505	2.19966e-07	0.382264	0.014	0.016	GDAP2	chr1	117863485	117929621	66136	autosomal		0.0161728
NK	ENSG00000121413	2.19949e-07	-0.110211	0.03	0.041	ZSCAN18	chr19	58083838	58118427	34589	autosomal		0.0161715
mono_c	ENSG00000184640	7.97686e-19	-0.286736	0.179	0.261	SEPTIN9	chr17	77280569	77500596	220027	autosomal		5.8649e-14
B_mem	ENSG00000189241	2.1929e-07	0.14237	0.117	0.138	TSPYL1	chr6	116267760	116279930	12170	autosomal		0.0161231
CTL	ENSG00000087087	2.19248e-07	-0.117664	0.048	0.083	SRRT	chr7	100875103	100888664	13561	autosomal		0.01612
NK	ENSG00000130935	2.1903e-07	0.259156	0.05	0.05	NOL11	chr17	67717931	67744531	26600	autosomal		0.0161039
CTL	ENSG00000269858	2.1879e-07	-0.563839	0.056	0.109	EGLN2	chr19	40798996	40808434	9438	autosomal		0.0160863
B_in	ENSG00000100575	3.00618e-07	0.127686	0.087	0.094	TIMM9	chr14	58408495	58427531	19036	autosomal		0.0221026
CD4et	ENSG00000116127	2.17395e-07	0.358724	0.023	0.025	ALMS1	chr2	73385758	73625166	239408	autosomal		0.0159838
Treg	ENSG00000181029	7.49953e-14	0.148446	0.328	0.36	TRAPPC5	chr19	7680833	7687703	6870	autosomal		5.51395e-09
CTL	ENSG00000034152	2.16075e-07	0.41045	0.081	0.094	MAP2K3	chr17	21284672	21315232	30560	autosomal		0.0158867
CD4et	ENSG00000166452	2.16068e-07	-0.27982	0.026	0.039	AKIP1	chr11	8911139	8920084	8945	autosomal		0.0158862
NK	ENSG00000185404	2.15788e-07	0.105761	0.076	0.082	SP140L	chr2	230327184	230403732	76548	autosomal		0.0158656
CD4et	ENSG00000164074	2.15598e-07	0.208261	0.024	0.029	ABHD18	chr4	127965315	128039953	74638	autosomal		0.0158516
mono_c	ENSG00000171522	6.90109e-08	-0.28552	0.056	0.086	PTGER4	chr5	40679915	40693735	13820	autosomal		0.00507396
CD4et	ENSG00000100360	2.15455e-07	0.104391	0.034	0.04	IFT27	chr22	36758202	36776256	18054	autosomal		0.0158411
CTL	ENSG00000042429	2.14964e-07	0.119486	0.052	0.078	MED17	chr11	93784227	93814963	30736	autosomal		0.015805
NK	ENSG00000119242	2.14608e-07	-0.139321	0.027	0.037	CCDC92	chr12	123918660	123972831	54171	autosomal		0.0157788
CD4et	ENSG00000172062	2.13202e-07	0.144255	0.015	0.019	SMN1	chr5	70925030	70953942	28912	autosomal		0.0156755
mono_c	ENSG00000112137	8.2503e-10	-0.282871	0.153	0.209	PHACTR1	chr6	12716312	13290446	574134	autosomal		6.06595e-05
mono_c	ENSG00000170584	2.60716e-07	-0.282828	0.059	0.089	NUDCD2	chr5	163446526	163460102	13576	autosomal		0.0191688
Treg	ENSG00000226067	7.56587e-14	-0.166217	0.175	0.24	LINC00623	chr1	120913184	121009291	96107	autosomal		5.56273e-09
NK	ENSG00000163349	2.1175e-07	0.114003	0.074	0.08	HIPK1	chr1	113929324	113977869	48545	autosomal		0.0155687
NK	ENSG00000089006	2.11429e-07	-0.272343	0.061	0.082	SNX5	chr20	17941597	17968980	27383	autosomal		0.0155451
CD4nc	ENSG00000113088	2.11317e-07	0.634335	0.015	0.014	GZMK	chr5	55024256	55034570	10314	autosomal		0.0155368
mono_c	ENSG00000134265	2.10388e-07	-0.282514	0.029	0.05	NAPG	chr18	10525905	10552764	26859	autosomal		0.0154685
NK	ENSG00000206190	2.10848e-07	0.137546	0.056	0.061	ATP10A	chr15	25677273	25865184	187911	autosomal		0.0155024
CTL	ENSG00000064490	2.10404e-07	-0.17593	0.046	0.081	RFXANK	chr19	19192229	19201869	9640	autosomal		0.0154698
mono_c	ENSG00000064607	3.54833e-08	-0.282504	0.047	0.073	SUGP2	chr19	18990888	19034023	43135	autosomal		0.00260887
mono_c	ENSG00000121680	9.35499e-09	-0.281067	0.074	0.108	PEX16	chr11	45909663	45918812	9149	autosomal		0.000687816
CTL	ENSG00000177409	2.09694e-07	0.237313	0.045	0.067	SAMD9L	chr7	93130056	93148385	18329	autosomal		0.0154175
NK	ENSG00000120709	2.09472e-07	0.111229	0.064	0.069	FAM53C	chr5	138331935	138349729	17794	autosomal		0.0154012
CD4nc	ENSG00000181027	2.09464e-07	0.100921	0.008	0.011	FKRP	chr19	46746046	46776988	30942	autosomal		0.0154007
NK	ENSG00000007376	2.09438e-07	0.146894	0.051	0.055	RPUSD1	chr16	784974	788397	3423	autosomal		0.0153987
Treg	ENSG00000126432	7.87813e-14	-0.102453	0.246	0.314	PRDX5	chr11	64318121	64321811	3690	autosomal		5.79231e-09
CD4et	ENSG00000108578	2.08217e-07	0.32876	0.039	0.041	BLMH	chr17	30248203	30292056	43853	autosomal		0.0153089
Treg	ENSG00000163519	8.45524e-14	-0.479874	0.147	0.231	TRAT1	chr3	108822770	108855005	32235	autosomal		6.21663e-09
mono_c	ENSG00000159714	2.9566e-10	-0.280802	0.061	0.095	ZDHHC1	chr16	67394152	67416833	22681	autosomal		2.17381e-05
CD4et	ENSG00000099284	2.07585e-07	0.101381	0.021	0.026	MACROH2A2	chr10	70052544	70112282	59738	autosomal		0.0152625
mono_c	ENSG00000116161	6.03112e-11	-0.280651	0.078	0.119	CACYBP	chr1	174999163	175012027	12864	autosomal		4.43432e-06
mono_c	ENSG00000184584	1.3489e-15	-0.280239	0.101	0.156	STING1	chr5	139475533	139482935	7402	autosomal		9.91762e-11
mono_c	ENSG00000065911	3.96632e-10	-0.280237	0.078	0.117	MTHFD2	chr2	74186172	74217565	31393	autosomal		2.9162e-05
B_in	ENSG00000160799	1.54406e-07	0.126812	0.261	0.269	CCDC12	chr3	46921726	46982010	60284	autosomal		0.0113526
NK	ENSG00000108829	2.05361e-07	-0.121566	0.045	0.058	LRRC59	chr17	50375059	50397523	22464	autosomal		0.015099
CTL	ENSG00000061794	2.05009e-07	-0.493988	0.026	0.062	MRPS35	chr12	27710822	27756295	45473	autosomal		0.0150731
Treg	ENSG00000071073	8.46392e-14	-0.295073	0.174	0.252	MGAT4A	chr2	98619106	98731132	112026	autosomal		6.22302e-09
CD4nc	ENSG00000276966	2.04584e-07	0.435455	0.011	0.012	H4C5	chr6	26204610	26205021	411	autosomal		0.0150419
CD4nc	ENSG00000152133	2.0417e-07	0.251098	0.023	0.025	GPATCH11	chr2	37084518	37099244	14726	autosomal		0.0150114
NK	ENSG00000114120	2.03277e-07	0.125137	0.051	0.057	SLC25A36	chr3	140941830	140980995	39165	autosomal		0.0149458
B_mem	ENSG00000069493	2.027e-07	0.123399	0.212	0.236	CLEC2D	chr12	9664969	9699553	34584	autosomal		0.0149033
CTL	ENSG00000213619	2.02587e-07	0.169246	0.078	0.103	NDUFS3	chr11	47565336	47584562	19226	autosomal		0.014895
NK	ENSG00000218510	2.02574e-07	-0.376484	0.025	0.04	LINC00339	chr1	22024558	22031223	6665	autosomal		0.0148941
CD4et	ENSG00000006530	2.01722e-07	0.260746	0.02	0.023	AGK	chr7	141551278	141655244	103966	autosomal		0.0148314
Treg	ENSG00000105254	8.55649e-14	0.114531	0.271	0.307	TBCB	chr19	36114289	36125947	11658	autosomal		6.29107e-09
Treg	ENSG00000103275	8.68075e-14	0.146468	0.307	0.341	UBE2I	chr16	1291444	1327018	35574	autosomal		6.38244e-09
CTL	ENSG00000157036	2.01254e-07	-0.178572	0.048	0.084	EXOG	chr3	38496127	38542161	46034	autosomal		0.014797
Treg	ENSG00000125910	9.72424e-14	0.248913	0.328	0.345	S1PR4	chr19	3172346	3180332	7986	autosomal		7.14965e-09
Treg	ENSG00000198492	1.10004e-13	0.154552	0.115	0.142	YTHDF2	chr1	28736621	28769775	33154	autosomal		8.08793e-09
CTL	ENSG00000169019	2.00284e-07	0.47847	0.077	0.087	COMMD8	chr4	47450787	47463702	12915	autosomal		0.0147257
CTL	ENSG00000177565	2.0018e-07	0.356745	0.061	0.078	TBL1XR1	chr3	177019340	177228000	208660	autosomal		0.014718
mono_c	ENSG00000163866	1.17651e-09	-0.280183	0.08	0.119	SMIM12	chr1	34712737	34859755	147018	autosomal		8.65018e-05
B_mem	ENSG00000116741	1.99567e-07	-0.149202	0.205	0.263	RGS2	chr1	192809039	192812275	3236	autosomal		0.014673
NK	ENSG00000166435	1.99222e-07	0.228832	0.047	0.05	XRRA1	chr11	74807739	74949200	141461	autosomal		0.0146476
CD4et	ENSG00000116717	1.98464e-07	0.194007	0.036	0.041	GADD45A	chr1	67685201	67688334	3133	autosomal		0.0145919
mono_c	ENSG00000048052	4.96157e-07	-0.279418	0.051	0.079	HDAC9	chr7	18086949	19002416	915467	autosomal		0.0364795
Treg	ENSG00000136003	1.1379e-13	0.211485	0.369	0.384	ISCU	chr12	108562582	108569368	6786	autosomal		8.36632e-09
Treg	ENSG00000160888	1.17531e-13	0.280764	0.495	0.51	IER2	chr19	13150411	13154911	4500	autosomal		8.64132e-09
CD4nc	ENSG00000196505	1.97551e-07	0.434037	0.011	0.012	GDAP2	chr1	117863485	117929621	66136	autosomal		0.0145247
CD8et	ENSG00000129355	1.9699e-07	0.219111	0.142	0.174	CDKN2D	chr19	10566460	10569059	2599	autosomal		0.0144835
CD4et	ENSG00000182606	1.96522e-07	0.128629	0.008	0.012	TRAK1	chr3	42013802	42225890	212088	autosomal		0.0144491
Treg	ENSG00000003056	1.18235e-13	-0.216551	0.182	0.25	M6PR	chr12	8940361	8949761	9400	autosomal		8.69308e-09
mono_c	ENSG00000115232	5.33896e-24	-0.279148	0.132	0.21	ITGA4	chr2	181457202	181538940	81738	autosomal		3.92542e-19
CD4nc	ENSG00000127220	1.95828e-07	-0.166574	0.008	0.014	ABHD8	chr19	17292131	17310236	18105	autosomal		0.014398
NK	ENSG00000170004	1.95458e-07	0.181689	0.101	0.102	CHD3	chr17	7884796	7912760	27964	autosomal		0.0143708
CTL	ENSG00000166260	1.95233e-07	-0.106849	0.056	0.093	COX11	chr17	54951902	54968703	16801	autosomal		0.0143543
NK	ENSG00000075711	1.94644e-07	0.142763	0.07	0.075	DLG1	chr3	197042560	197299330	256770	autosomal		0.014311
Treg	ENSG00000119705	1.21582e-13	0.217487	0.182	0.205	SLIRP	chr14	77708071	77761104	53033	autosomal		8.9392e-09
mono_c	ENSG00000140374	8.6686e-10	-0.277499	0.083	0.123	ETFA	chr15	76188555	76311730	123175	autosomal		6.3735e-05
CTL	ENSG00000159147	1.93924e-07	-0.461126	0.027	0.063	DONSON	chr21	33559542	33588706	29164	autosomal		0.014258
CD4nc	ENSG00000285803	1.93858e-07	-0.253078	0.018	0.026		chr10	49981420	49988899	7479	autosomal		0.0142532
Treg	ENSG00000136527	1.3418e-13	0.18837	0.455	0.479	TRA2B	chr3	185914558	185938103	23545	autosomal		9.86548e-09
Treg	ENSG00000106605	1.35769e-13	-0.661265	0.056	0.113	BLVRA	chr7	43758680	43807342	48662	autosomal		9.9823e-09
CD4nc	ENSG00000048471	1.93494e-07	-0.180216	0.022	0.031	SNX29	chr16	11976734	12574287	597553	autosomal		0.0142264
CD4et	ENSG00000203705	1.93003e-07	-0.174321	0.021	0.031	TATDN3	chr1	212791828	212816830	25002	autosomal		0.0141903
CTL	ENSG00000189283	1.92631e-07	-0.466158	0.03	0.068	FHIT	chr3	59747277	61251459	1504182	autosomal		0.014163
B_in	ENSG00000184990	3.31219e-07	0.126326	0.158	0.168	SIVA1	chr14	104753147	104768494	15347	autosomal		0.0243525
B_mem	ENSG00000130348	1.92236e-07	-0.272682	0.148	0.205	QRSL1	chr6	106629578	106668417	38839	autosomal		0.014134
mono_c	ENSG00000131370	2.33351e-09	-0.277435	0.053	0.084	SH3BP5	chr3	15254353	15341368	87015	autosomal		0.000171569
CTL	ENSG00000163811	1.91855e-07	0.590802	0.058	0.066	WDR43	chr2	28894667	28948219	53552	autosomal		0.0141059
mono_c	ENSG00000105438	1.4798e-13	-0.276086	0.152	0.217	KDELR1	chr19	48382575	48391551	8976	autosomal		1.08801e-08
NK	ENSG00000213977	1.91116e-07	0.114934	0.062	0.067	TAX1BP3	chr17	3662895	3668679	5784	autosomal		0.0140516
Treg	ENSG00000013306	1.38478e-13	-0.325537	0.1	0.157	SLC25A39	chr17	44319625	44324870	5245	autosomal		1.01815e-08
CTL	ENSG00000204406	1.90814e-07	0.45665	0.058	0.073	MBD5	chr2	148021011	148516971	495960	autosomal		0.0140294
B_in	ENSG00000114062	1.4182e-07	0.125838	0.094	0.104	UBE3A	chr15	25333728	25439051	105323	autosomal		0.0104272
CD4nc	ENSG00000100726	1.8987e-07	0.11768	0.014	0.018	TELO2	chr16	1493344	1510457	17113	autosomal		0.01396
Treg	ENSG00000165929	1.57297e-13	-0.287019	0.103	0.161	TC2N	chr14	91779746	91867536	87790	autosomal		1.15651e-08
CTL	ENSG00000102241	1.88751e-07	-0.113011	0.049	0.082	HTATSF1	chrX	136497079	136512346	15267	X-nonPAR	inactive	0.0138777
CD4et	ENSG00000168040	1.88578e-07	0.177125	0.022	0.026	FADD	chr11	70203296	70207390	4094	autosomal		0.013865
Treg	ENSG00000117091	1.60636e-13	-0.161318	0.579	0.681	CD48	chr1	160678746	160711831	33085	autosomal		1.18106e-08
CD4et	ENSG00000213999	1.8851e-07	0.276023	0.019	0.021	MEF2B	chr19	19145567	19192131	46564	autosomal		0.01386
NK	ENSG00000162144	1.87813e-07	-0.301972	0.044	0.062	CYB561A3	chr11	61348754	61362283	13529	autosomal		0.0138088
CTL	ENSG00000123353	1.87293e-07	0.31448	0.055	0.072	ORMDL2	chr12	55818041	55821879	3838	autosomal		0.0137705
mono_c	ENSG00000100485	5.85503e-07	-0.275398	0.039	0.062	SOS2	chr14	50117130	50231578	114448	autosomal		0.0430485
CD4et	ENSG00000068394	1.87009e-07	-0.280665	0.032	0.046	GPKOW	chrX	49113407	49123735	10328	X-nonPAR	inactive	0.0137496
Treg	ENSG00000266402	1.71292e-13	-0.263153	0.3	0.396	SNHG25	chr17	64145937	64146476	539	autosomal		1.2594e-08
CTL	ENSG00000248333	1.86786e-07	0.185771	0.055	0.08	CDK11B	chr1	1635225	1659012	23787	autosomal		0.0137333
CD4nc	ENSG00000103274	1.86771e-07	-0.154001	0.019	0.028	NUBP1	chr16	10743786	10769351	25565	autosomal		0.0137321
CD4nc	ENSG00000183386	1.8668e-07	-0.145405	0.008	0.013	FHL3	chr1	37996770	38005606	8836	autosomal		0.0137254
mono_c	ENSG00000134333	3.94303e-20	-0.274823	0.28	0.383	LDHA	chr11	18394560	18408425	13865	autosomal		2.89907e-15
B_in	ENSG00000076928	1.25944e-10	0.122143	0.14	0.155	ARHGEF1	chr19	41883173	41930150	46977	autosomal		9.25991e-06
CD4nc	ENSG00000184083	1.86278e-07	0.297782	0.013	0.015	FAM120C	chrX	54068324	54183281	114957	X-nonPAR	inactive	0.0136959
CD4nc	ENSG00000180530	1.86165e-07	0.27371	0.016	0.018	NRIP1	chr21	14961235	15065936	104701	autosomal		0.0136876
CD4nc	ENSG00000272754	1.86013e-07	0.424087	0.012	0.013		chr2	32321638	32323002	1364	autosomal		0.0136764
B_mem	ENSG00000198502	1.85819e-07	-0.390954	0.101	0.156	HLA-DRB5	chr6	32517353	32530287	12934	autosomal		0.0136622
CD4nc	ENSG00000100647	1.85643e-07	0.257659	0.015	0.018	SUSD6	chr14	69611596	69715144	103548	autosomal		0.0136492
CTL	ENSG00000050426	1.85563e-07	-0.274307	0.048	0.087	LETMD1	chr12	51047962	51060424	12462	autosomal		0.0136434
CD4et	ENSG00000168061	1.85498e-07	-0.270596	0.016	0.025	SAC3D1	chr11	65040901	65044828	3927	autosomal		0.0136386
CD4nc	ENSG00000135597	1.85007e-07	-0.14148	0.022	0.03	REPS1	chr6	138903493	138988261	84768	autosomal		0.0136025
mono_c	ENSG00000008083	2.43192e-10	-0.274016	0.123	0.173	JARID2	chr6	15246069	15522042	275973	autosomal		1.78804e-05
Treg	ENSG00000173221	1.75917e-13	0.42707	0.295	0.271	GLRX	chr5	95751319	95822726	71407	autosomal		1.29341e-08
CD4nc	ENSG00000117262	1.83705e-07	0.107257	0.016	0.02	GPR89A	chr1	145607988	145670650	62662	autosomal		0.0135067
CD4et	ENSG00000174080	1.82904e-07	-0.132051	0.023	0.033	CTSF	chr11	66563464	66568879	5415	autosomal		0.0134478
CD4et	ENSG00000251247	1.82799e-07	0.122452	0.009	0.012	ZNF345	chr19	36850361	36913029	62668	autosomal		0.0134401
NK	ENSG00000180822	1.82647e-07	0.19907	0.052	0.054	PSMG4	chr6	3231403	3303373	71970	autosomal		0.0134289
CD4et	ENSG00000143653	1.82381e-07	-0.821078	0.007	0.017	SCCPDH	chr1	246724409	246768137	43728	autosomal		0.0134094
CD4nc	ENSG00000172273	1.82268e-07	0.212805	0.018	0.022	HINFP	chr11	119121580	119136059	14479	autosomal		0.0134011
mono_c	ENSG00000128463	5.30668e-07	-0.273289	0.071	0.104	EMC4	chr15	34225013	34230156	5143	autosomal		0.0390168
NK	ENSG00000272602	1.81877e-07	-0.153669	0.028	0.038	ZNF595	chr4	53286	88208	34922	autosomal		0.0133723
mono_c	ENSG00000215021	3.94128e-15	-0.272135	0.155	0.22	PHB2	chr12	6965327	6970780	5453	autosomal		2.89779e-10
B_mem	ENSG00000103266	1.81539e-07	-0.296779	0.18	0.246	STUB1	chr16	680224	682870	2646	autosomal		0.0133475
CD4nc	ENSG00000116809	1.81418e-07	0.255857	0.015	0.018	ZBTB17	chr1	15941869	15976132	34263	autosomal		0.0133386
CD4et	ENSG00000197124	1.81367e-07	-0.129144	0.01	0.016	ZNF682	chr19	19997058	20039505	42447	autosomal		0.0133349
CD4et	ENSG00000013288	1.81196e-07	0.315715	0.027	0.03	MAN2B2	chr4	6575189	6623362	48173	autosomal		0.0133223
mono_c	ENSG00000103342	5.16503e-08	-0.269095	0.06	0.09	GSPT1	chr16	11868128	11916082	47954	autosomal		0.00379754
CD4nc	ENSG00000124541	1.8074e-07	0.367917	0.017	0.018	RRP36	chr6	43021623	43034156	12533	autosomal		0.0132887
CD4nc	ENSG00000240053	1.7988e-07	0.198926	0.009	0.011	LY6G5B	chr6	31669976	31673776	3800	autosomal		0.0132255
NK	ENSG00000142684	1.79633e-07	-0.30065	0.034	0.049	ZNF593	chr1	26169908	26170873	965	autosomal		0.0132073
B_in	ENSG00000090238	2.85436e-09	0.12079	0.182	0.195	YPEL3	chr16	30092314	30096915	4601	autosomal		0.000209864
B_mem	ENSG00000106244	1.79381e-07	0.218258	0.183	0.196	PDAP1	chr7	99392048	99408597	16549	autosomal		0.0131888
B_mem	ENSG00000120071	1.79202e-07	0.179196	0.148	0.168	KANSL1	chr17	46029916	46225389	195473	autosomal		0.0131756
NK	ENSG00000177383	1.7908e-07	-0.337308	0.037	0.054	MAGEF1	chr3	184710364	184712064	1700	autosomal		0.0131666
B_in	ENSG00000168090	1.21646e-07	0.12032	0.112	0.122	COPS6	chr7	100088969	100092187	3218	autosomal		0.00894391
B_in	ENSG00000242574	7.9314e-15	0.120198	0.484	0.505	HLA-DMB	chr6	32934629	32941028	6399	autosomal		5.83148e-10
CTL	ENSG00000116977	1.78674e-07	0.441214	0.032	0.049	LGALS8	chr1	236518000	236552981	34981	autosomal		0.0131369
NK	ENSG00000048544	1.77953e-07	0.118174	0.078	0.083	MRPS10	chr6	42206807	42217861	11054	autosomal		0.0130838
CD4et	ENSG00000228427	1.77886e-07	0.418208	0.015	0.017		chrX	71183382	71198239	14857	X-nonPAR		0.0130789
Treg	ENSG00000184922	1.77873e-13	0.142685	0.266	0.301	FMNL1	chr17	45221444	45247319	25875	autosomal		1.30779e-08
CTL	ENSG00000262919	1.7757e-07	-0.458931	0.023	0.058	CCNQ	chrX	153587925	153600045	12120	X-nonPAR		0.0130556
CD4nc	ENSG00000162599	1.77376e-07	0.146051	0.021	0.025	NFIA	chr1	60865259	61462788	597529	autosomal		0.0130414
mono_c	ENSG00000125445	3.81221e-12	-0.266519	0.075	0.116	MRPS7	chr17	75261674	75266376	4702	autosomal		2.80289e-07
NK	ENSG00000089351	1.76744e-07	-0.3079	0.039	0.055	GRAMD1A	chr19	34994784	35026471	31687	autosomal		0.0129949
mono_c	ENSG00000015153	3.16492e-07	-0.266251	0.07	0.101	YAF2	chr12	42157104	42238349	81245	autosomal		0.0232697
CTL	ENSG00000130638	1.76619e-07	-0.347689	0.039	0.077	ATXN10	chr22	45671798	45845307	173509	autosomal		0.0129857
mono_c	ENSG00000278053	5.94423e-07	-0.263204	0.047	0.072	DDX52	chr17	37609739	37643446	33707	autosomal		0.0437044
mono_c	ENSG00000227039	3.03015e-07	-0.262227	0.09	0.126	ITGB2-AS1	chr21	44921051	44929680	8629	autosomal		0.0222789
CD4nc	ENSG00000175938	1.75954e-07	-0.288251	0.01	0.017	ORAI3	chr16	30949068	30956461	7393	autosomal		0.0129369
CD4et	ENSG00000130733	1.75888e-07	0.144314	0.037	0.043	YIPF2	chr19	10922185	10928681	6496	autosomal		0.012932
Treg	ENSG00000231721	1.80098e-13	0.257714	0.365	0.375	LINC-PINT	chr7	130791264	131110176	318912	autosomal		1.32415e-08
Treg	ENSG00000159352	1.87255e-13	0.11361	0.229	0.263	PSMD4	chr1	151254709	151267479	12770	autosomal		1.37677e-08
CD4et	ENSG00000174749	1.75658e-07	-0.447299	0.021	0.034	FAM241A	chr4	112145454	112195256	49802	autosomal		0.0129151
CTL	ENSG00000079335	1.75574e-07	-0.537578	0.036	0.079	CDC14A	chr1	100345001	100520277	175276	autosomal		0.0129089
mono_c	ENSG00000182054	3.18784e-08	-0.261671	0.092	0.132	IDH2	chr15	90083045	90102477	19432	autosomal		0.00234383
CTL	ENSG00000114738	1.75361e-07	-0.137505	0.033	0.066	MAPKAPK3	chr3	50611520	50649291	37771	autosomal		0.0128933
B_mem	ENSG00000072506	1.75178e-07	-0.269803	0.112	0.161	HSD17B10	chrX	53431258	53434370	3112	X-nonPAR	inactive	0.0128798
mono_c	ENSG00000113749	2.78824e-14	-0.261183	0.13	0.19	HRH2	chr5	175658030	175710756	52726	autosomal		2.05003e-09
B_mem	ENSG00000122565	1.74135e-07	0.174202	0.211	0.225	CBX3	chr7	26201162	26213607	12445	autosomal		0.0128031
B_mem	ENSG00000131236	1.74015e-07	-0.140589	0.216	0.273	CAP1	chr1	40040233	40072649	32416	autosomal		0.0127943
CTL	ENSG00000132530	1.73956e-07	-0.119978	0.038	0.07	XAF1	chr17	6755447	6775647	20200	autosomal		0.0127899
CD4et	ENSG00000120509	1.73492e-07	0.165941	0.036	0.04	PDZD11	chrX	70281118	70290514	9396	X-nonPAR		0.0127558
CD4et	ENSG00000214894	1.73263e-07	0.399449	0.027	0.028	LINC00243	chr6	30798211	30830659	32448	autosomal		0.012739
Treg	ENSG00000116478	1.9963e-13	-0.285673	0.154	0.224	HDAC1	chr1	32292083	32333635	41552	autosomal		1.46776e-08
CD4nc	ENSG00000100490	1.73176e-07	0.9818	0.01	0.008	CDKL1	chr14	50326265	50416461	90196	autosomal		0.0127326
mono_c	ENSG00000100938	4.26459e-07	-0.261177	0.06	0.088	GMPR2	chr14	24232422	24239242	6820	autosomal		0.031355
CD4et	ENSG00000102780	1.72318e-07	0.506883	0.022	0.021	DGKH	chr13	42040036	42256578	216542	autosomal		0.0126695
CD4nc	ENSG00000072858	1.7226e-07	-0.148772	0.011	0.016	SIDT1	chr3	113532555	113629575	97020	autosomal		0.0126652
Treg	ENSG00000136758	2.03783e-13	0.280114	0.227	0.244	YME1L1	chr10	27110111	27155266	45155	autosomal		1.4983e-08
CD4et	ENSG00000099810	1.71118e-07	-0.203089	0.024	0.035	MTAP	chr9	21802636	21937651	135015	autosomal		0.0125813
Treg	ENSG00000153310	2.09842e-13	0.230936	0.28	0.298	CYRIB	chr8	129839593	130017504	177911	autosomal		1.54284e-08
NK	ENSG00000149761	1.70997e-07	-0.17982	0.096	0.12	NUDT22	chr11	64225941	64230686	4745	autosomal		0.0125724
CTL	ENSG00000155959	1.70859e-07	-0.216055	0.052	0.09	VBP1	chrX	155197007	155239841	42834	X-nonPAR	inactive	0.0125623
mono_c	ENSG00000109920	3.42407e-07	-0.258417	0.073	0.104	FNBP4	chr11	47716494	47767443	50949	autosomal		0.0251751
NK	ENSG00000243449	1.70805e-07	0.267346	0.072	0.07	NICOL1	chr4	2041995	2043964	1969	autosomal		0.0125582
Treg	ENSG00000185187	2.56162e-13	-0.24248	0.255	0.339	SIGIRR	chr11	405715	417455	11740	autosomal		1.88341e-08
CTL	ENSG00000164978	1.70226e-07	0.518969	0.036	0.053	NUDT2	chr9	34329506	34343711	14205	autosomal		0.0125157
CTL	ENSG00000178605	1.70119e-07	-0.415801	0.052	0.098	GTPBP6	chrX	304529	318796	14267	X-PAR	escape	0.0125078
mono_c	ENSG00000134308	2.3188e-12	-0.257898	0.116	0.169	YWHAQ	chr2	9583967	9630997	47030	autosomal		1.70488e-07
CD4nc	ENSG00000110583	1.70049e-07	0.336335	0.007	0.01	NAA40	chr11	63938959	63957319	18360	autosomal		0.0125026
Treg	ENSG00000150753	2.56324e-13	0.101279	0.118	0.149	CCT5	chr5	10249929	10266389	16460	autosomal		1.8846e-08
CTL	ENSG00000187024	1.69275e-07	-0.660622	0.023	0.06	PTRH1	chr9	127690348	127724873	34525	autosomal		0.0124458
B_mem	ENSG00000137210	1.6922e-07	-0.132342	0.201	0.258	TMEM14B	chr6	10747759	10852753	104994	autosomal		0.0124418
mono_c	ENSG00000170873	1.67912e-07	-0.257273	0.039	0.062	MTSS1	chr8	124550784	124728473	177689	autosomal		0.0123456
CTL	ENSG00000197019	1.6903e-07	-0.366881	0.032	0.068	SERTAD1	chr19	40421589	40425992	4403	autosomal		0.0124278
B_in	ENSG00000198833	3.56658e-07	0.119721	0.138	0.149	UBE2J1	chr6	89326625	89352722	26097	autosomal		0.0262229
mono_c	ENSG00000242372	3.39359e-15	-0.256987	0.165	0.236	EIF6	chr20	35278907	35284985	6078	autosomal		2.4951e-10
CD4nc	ENSG00000137274	1.67895e-07	0.228033	0.009	0.011	BPHL	chr6	3118374	3153578	35204	autosomal		0.0123443
CD4nc	ENSG00000139714	1.67537e-07	0.131544	0.027	0.032	MORN3	chr12	121648742	121672631	23889	autosomal		0.012318
Treg	ENSG00000133112	2.72544e-13	-0.118143	0.997	0.999	TPT1	chr13	45333471	45341284	7813	autosomal		2.00385e-08
mono_c	ENSG00000251131	1.96451e-12	-0.253709	0.119	0.174		chr5	43018145	43024678	6533	autosomal		1.44439e-07
NK	ENSG00000168286	1.66314e-07	0.139747	0.091	0.095	THAP11	chr16	67842320	67844195	1875	autosomal		0.0122281
CD4nc	ENSG00000104863	1.66212e-07	0.390943	0.019	0.02	LIN7B	chr19	49114324	49118460	4136	autosomal		0.0122206
CTL	ENSG00000166164	1.66118e-07	-0.107458	0.039	0.071	BRD7	chr16	50313487	50368988	55501	autosomal		0.0122137
CTL	ENSG00000164031	1.66023e-07	0.175587	0.093	0.119	DNAJB14	chr4	99896248	99946618	50370	autosomal		0.0122066
CD4et	ENSG00000138642	1.65407e-07	0.209244	0.019	0.022	HERC6	chr4	88378739	88443097	64358	autosomal		0.0121614
B_mem	ENSG00000168734	1.65092e-07	0.102438	0.2	0.227	PKIG	chr20	44531785	44624247	92462	autosomal		0.0121382
CD4et	ENSG00000167302	1.65024e-07	0.17733	0.018	0.022	TEPSIN	chr17	81228277	81239091	10814	autosomal		0.0121332
CD4nc	ENSG00000288012	1.64878e-07	0.373771	0.012	0.014		chr11	108008678	108009318	640	autosomal		0.0121225
CTL	ENSG00000186834	1.648e-07	0.543916	0.069	0.077	HEXIM1	chr17	45148475	45152099	3624	autosomal		0.0121168
CTL	ENSG00000122299	1.64405e-07	0.219059	0.036	0.058	ZC3H7A	chr16	11750586	11797258	46672	autosomal		0.0120877
CD4nc	ENSG00000087152	1.63925e-07	-0.202344	0.009	0.015	ATXN7L3	chr17	44191805	44200113	8308	autosomal		0.0120524
CD4nc	ENSG00000269743	1.6372e-07	0.270381	0.014	0.017	SLC25A53	chrX	104099214	104157009	57795	X-nonPAR		0.0120373
Treg	ENSG00000144381	2.77939e-13	-0.134519	0.142	0.195	HSPD1	chr2	197486584	197516737	30153	autosomal		2.04352e-08
NK	ENSG00000116266	1.62955e-07	-0.28676	0.028	0.042	STXBP3	chr1	108746674	108809523	62849	autosomal		0.0119811
CD4nc	ENSG00000197124	1.62846e-07	0.21304	0.012	0.014	ZNF682	chr19	19997058	20039505	42447	autosomal		0.0119731
mono_c	ENSG00000163875	2.09984e-12	-0.252627	0.136	0.192	MEAF6	chr1	37489993	37514766	24773	autosomal		1.54389e-07
CD4et	ENSG00000160796	1.62322e-07	0.248011	0.026	0.03	NBEAL2	chr3	46979666	47009704	30038	autosomal		0.0119345
Treg	ENSG00000110367	2.8055e-13	0.119605	0.249	0.288	DDX6	chr11	118747763	118791164	43401	autosomal		2.06272e-08
B_in	ENSG00000226950	1.7965e-08	0.116208	0.139	0.152	DANCR	chr4	52712325	52723623	11298	autosomal		0.00132086
NK	ENSG00000117335	1.61563e-07	0.102645	0.066	0.072	CD46	chr1	207752037	207795513	43476	autosomal		0.0118788
B_mem	ENSG00000116898	1.61107e-07	-0.210421	0.114	0.161	MRPS15	chr1	36455718	36464384	8666	autosomal		0.0118452
CD4nc	ENSG00000047644	1.61003e-07	0.227141	0.014	0.018	WWC3	chrX	10015254	10144474	129220	X-nonPAR	inactive	0.0118376
CTL	ENSG00000177479	1.60388e-07	0.624817	0.098	0.094	ARIH2	chr3	48918821	48986382	67561	autosomal		0.0117923
NK	ENSG00000049860	1.60141e-07	-0.139098	0.061	0.077	HEXB	chr5	74640023	74722647	82624	autosomal		0.0117742
NK	ENSG00000198286	1.60029e-07	-0.217525	0.06	0.079	CARD11	chr7	2906142	3044228	138086	autosomal		0.0117659
CD4nc	ENSG00000122884	1.60005e-07	-0.212898	0.014	0.021	P4HA1	chr10	73007217	73096974	89757	autosomal		0.0117642
CD4et	ENSG00000131725	1.5998e-07	0.213912	0.01	0.014	WDR44	chrX	118346073	118449961	103888	X-nonPAR	inactive	0.0117623
B_in	ENSG00000078304	3.50698e-08	0.115978	0.146	0.158	PPP2R5C	chr14	101761709	101927989	166280	autosomal		0.00257847
CD4nc	ENSG00000183955	1.59808e-07	0.587108	0.012	0.012	KMT5A	chr12	123384132	123409353	25221	autosomal		0.0117497
CD4nc	ENSG00000141582	1.59261e-07	0.107469	0.017	0.021	CBX4	chr17	79833156	79839440	6284	autosomal		0.0117095
mono_c	ENSG00000019582	8.95651e-21	-0.252545	0.913	0.954	CD74	chr5	150401637	150412969	11332	autosomal		6.58519e-16
mono_c	ENSG00000148660	3.20779e-07	-0.2522	0.037	0.058	CAMK2G	chr10	73812501	73874591	62090	autosomal		0.023585
CD4nc	ENSG00000108828	1.58817e-07	0.118423	0.009	0.013	VAT1	chr17	43014607	43025123	10516	autosomal		0.0116769
B_mem	ENSG00000121774	1.58574e-07	-0.204535	0.186	0.244	KHDRBS1	chr1	32013868	32060850	46982	autosomal		0.011659
CD4et	ENSG00000107371	1.58111e-07	-0.164772	0.018	0.027	EXOSC3	chr9	37759234	37832117	72883	autosomal		0.0116249
CTL	ENSG00000166405	1.58095e-07	0.263631	0.056	0.078	RIC3	chr11	8106056	8169055	62999	autosomal		0.0116238
NK	ENSG00000181789	1.58082e-07	-0.289494	0.032	0.046	COPG1	chr3	129249606	129277773	28167	autosomal		0.0116228
B_mem	ENSG00000067900	1.58012e-07	0.271018	0.244	0.251	ROCK1	chr18	20944612	21111813	167201	autosomal		0.0116177
CD4nc	ENSG00000105325	1.5801e-07	0.144792	0.017	0.021	FZR1	chr19	3506311	3538334	32023	autosomal		0.0116175
B_mem	ENSG00000196735	1.57898e-07	-0.246276	0.367	0.453	HLA-DQA1	chr6	32628179	32647062	18883	autosomal		0.0116093
CD4et	ENSG00000142686	1.57659e-07	0.275595	0.014	0.017	C1orf216	chr1	35713877	35718894	5017	autosomal		0.0115917
CD4et	ENSG00000100162	1.57503e-07	0.263363	0.034	0.036	CENPM	chr22	41938737	41947152	8415	autosomal		0.0115803
Treg	ENSG00000166441	2.86764e-13	-0.104888	0.999	1	RPL27A	chr11	8682788	8714759	31971	autosomal		2.1084e-08
CD4et	ENSG00000273802	1.57074e-07	0.190381	0.035	0.039	H2BC8	chr6	26216200	26216688	488	autosomal		0.0115487
CTL	ENSG00000144029	1.56661e-07	0.357991	0.081	0.096	MRPS5	chr2	95085369	95122006	36637	autosomal		0.0115183
CTL	ENSG00000175166	1.5666e-07	0.150639	0.065	0.091	PSMD2	chr3	184299198	184309050	9852	autosomal		0.0115183
mono_c	ENSG00000168710	3.02774e-07	-0.251774	0.064	0.094	AHCYL1	chr1	109984765	110023742	38977	autosomal		0.0222611
CD4et	ENSG00000145029	1.56283e-07	0.288373	0.012	0.015	NICN1	chr3	49422333	49429326	6993	autosomal		0.0114906
CTL	ENSG00000104613	1.55919e-07	-0.437191	0.051	0.096	INTS10	chr8	19817391	19852083	34692	autosomal		0.0114638
NK	ENSG00000196961	1.55863e-07	0.222193	0.126	0.122	AP2A1	chr19	49767001	49807114	40113	autosomal		0.0114597
CD4nc	ENSG00000157326	1.556e-07	0.19221	0.013	0.016	DHRS4	chr14	23953734	23969279	15545	autosomal		0.0114403
CD4nc	ENSG00000065911	1.55569e-07	-0.136058	0.019	0.028	MTHFD2	chr2	74186172	74217565	31393	autosomal		0.011438
mono_c	ENSG00000114779	1.49206e-09	-0.250753	0.074	0.11	ABHD14B	chr3	51968510	51983409	14899	autosomal		0.000109703
CTL	ENSG00000101294	1.55416e-07	0.140137	0.088	0.115	HM13	chr20	31514428	31577923	63495	autosomal		0.0114268
CTL	ENSG00000181929	1.55374e-07	0.261207	0.065	0.086	PRKAG1	chr12	49002274	49018807	16533	autosomal		0.0114237
B_in	ENSG00000168066	3.00094e-16	0.115098	0.483	0.514	SF1	chr11	64764606	64778786	14180	autosomal		2.20641e-11
CD4nc	ENSG00000184831	1.54949e-07	0.100567	0.013	0.017	APOO	chrX	23833353	23907938	74585	X-nonPAR	inactive	0.0113924
CD4nc	ENSG00000089123	1.54865e-07	0.229929	0.019	0.022	TASP1	chr20	13389392	13638932	249540	autosomal		0.0113863
mono_c	ENSG00000168701	2.37454e-12	-0.250279	0.096	0.143	TMEM208	chr16	67227103	67229278	2175	autosomal		1.74586e-07
CD4nc	ENSG00000129422	1.54596e-07	-0.119407	0.007	0.011	MTUS1	chr8	17643795	17801094	157299	autosomal		0.0113665
mono_c	ENSG00000072518	6.41774e-08	-0.249842	0.046	0.071	MARK2	chr11	63838928	63911020	72092	autosomal		0.00471858
B_in	ENSG00000106028	2.2551e-08	0.112785	0.161	0.173	SSBP1	chr7	141738334	141787922	49588	autosomal		0.00165804
mono_c	ENSG00000007255	9.05972e-10	-0.248954	0.095	0.135	TRAPPC6A	chr19	45162928	45178237	15309	autosomal		6.66107e-05
NK	ENSG00000104490	1.54156e-07	0.139349	0.07	0.074	NCALD	chr8	101686542	102124907	438365	autosomal		0.0113341
NK	ENSG00000144401	1.54151e-07	0.169844	0.033	0.036	METTL21A	chr2	207580631	207625928	45297	autosomal		0.0113338
CD4et	ENSG00000138459	1.5403e-07	-0.121112	0.01	0.016	SLC35A5	chr3	112561709	112585579	23870	autosomal		0.0113249
Treg	ENSG00000110031	2.91568e-13	0.280887	0.127	0.142	LPXN	chr11	58526871	58578220	51349	autosomal		2.14372e-08
mono_c	ENSG00000091436	1.53547e-08	-0.248902	0.057	0.087	MAP3K20	chr2	173075435	173268015	192580	autosomal		0.00112894
mono_c	ENSG00000116649	2.7036e-13	-0.247851	0.064	0.103	SRM	chr1	11054584	11060020	5436	autosomal		1.9878e-08
Treg	ENSG00000120071	2.92745e-13	0.165123	0.163	0.191	KANSL1	chr17	46029916	46225389	195473	autosomal		2.15238e-08
Treg	ENSG00000136280	2.98517e-13	0.353701	0.234	0.231	CCM2	chr7	44999475	45076469	76994	autosomal		2.19482e-08
Treg	ENSG00000105185	3.00561e-13	-0.143233	0.209	0.278	PDCD5	chr19	32581190	32587453	6263	autosomal		2.20984e-08
CTL	ENSG00000170004	1.53124e-07	-0.278028	0.077	0.126	CHD3	chr17	7884796	7912760	27964	autosomal		0.0112583
Treg	ENSG00000167088	3.10371e-13	0.142208	0.253	0.283	SNRPD1	chr18	21612314	21633524	21210	autosomal		2.28197e-08
CD4nc	ENSG00000127663	1.52765e-07	0.196239	0.02	0.023	KDM4B	chr19	4969113	5153598	184485	autosomal		0.0112319
NK	ENSG00000109680	1.51591e-07	0.120006	0.032	0.037	TBC1D19	chr4	26576437	26756223	179786	autosomal		0.0111456
CTL	ENSG00000123179	1.51081e-07	0.177944	0.056	0.081	EBPL	chr13	49660674	49691486	30812	autosomal		0.0111081
CD4et	ENSG00000272368	1.51049e-07	0.248577	0.037	0.04		chr12	50112197	50165618	53421	autosomal		0.0111057
CTL	ENSG00000090470	1.50918e-07	-0.155972	0.041	0.073	PDCD7	chr15	65117379	65133808	16429	autosomal		0.0110961
CTL	ENSG00000179950	1.50588e-07	-0.119353	0.084	0.125	PUF60	chr8	143816344	143830709	14365	autosomal		0.0110719
CD4nc	ENSG00000035403	1.50491e-07	0.194976	0.019	0.023	VCL	chr10	73995193	74121363	126170	autosomal		0.0110647
CTL	ENSG00000196704	1.50115e-07	-0.46993	0.046	0.091	AMZ2	chr17	68205481	68257712	52231	autosomal		0.011037
CD4et	ENSG00000113048	1.49753e-07	-0.283959	0.038	0.053	MRPS27	chr5	72214953	72321717	106764	autosomal		0.0110105
Treg	ENSG00000081237	3.12542e-13	0.141313	0.646	0.684	PTPRC	chr1	198638457	198757476	119019	autosomal		2.29794e-08
CD4nc	ENSG00000088035	1.49466e-07	-0.173169	0.012	0.018	ALG6	chr1	63367575	63438553	70978	autosomal		0.0109893
CD4nc	ENSG00000159339	1.49212e-07	-0.535876	0.009	0.018	PADI4	chr1	17308195	17364004	55809	autosomal		0.0109707
NK	ENSG00000063244	1.49133e-07	0.169821	0.083	0.085	U2AF2	chr19	55654146	55674716	20570	autosomal		0.0109648
CTL	ENSG00000213463	1.49e-07	0.771925	0.054	0.06	SYNJ2BP	chr14	70366499	70417090	50591	autosomal		0.0109551
NK	ENSG00000144136	1.48953e-07	0.132581	0.086	0.09	SLC20A1	chr2	112645939	112663825	17886	autosomal		0.0109516
Treg	ENSG00000115128	3.55883e-13	0.129567	0.294	0.328	SF3B6	chr2	24067586	24076373	8787	autosomal		2.6166e-08
CD4nc	ENSG00000131626	1.4755e-07	0.365088	0.019	0.02	PPFIA1	chr11	70270690	70385312	114622	autosomal		0.0108485
CD4et	ENSG00000184986	1.47441e-07	-0.459351	0.012	0.022	TMEM121	chr14	105526583	105530198	3615	autosomal		0.0108404
CD4et	ENSG00000213316	1.47213e-07	-0.494846	0.01	0.019	LTC4S	chr5	179793980	179796647	2667	autosomal		0.0108237
mono_c	ENSG00000162702	2.80563e-10	-0.247315	0.066	0.099	ZNF281	chr1	200404940	200410056	5116	autosomal		2.06281e-05
CD4nc	ENSG00000233621	1.46739e-07	0.13994	0.008	0.012	LITATS1	chr1	37350934	37474432	123498	autosomal		0.0107889
CTL	ENSG00000139990	1.46724e-07	-0.234487	0.039	0.076	DCAF5	chr14	69050881	69153150	102269	autosomal		0.0107877
CTL	ENSG00000055483	1.46598e-07	-0.69054	0.022	0.059	USP36	chr17	78787381	78841441	54060	autosomal		0.0107785
B_mem	ENSG00000172500	1.45932e-07	-0.167063	0.127	0.173	FIBP	chr11	65883740	65888531	4791	autosomal		0.0107295
CD4et	ENSG00000006831	1.45924e-07	0.185742	0.019	0.023	ADIPOR2	chr12	1688574	1788674	100100	autosomal		0.0107289
NK	ENSG00000186063	1.45833e-07	-0.22164	0.04	0.055	AIDA	chr1	222668013	222713210	45197	autosomal		0.0107222
CD4nc	ENSG00000132604	1.45702e-07	0.338331	0.011	0.013	TERF2	chr16	69355567	69408571	53004	autosomal		0.0107126
CD4nc	ENSG00000151466	1.45673e-07	0.150073	0.023	0.028	SCLT1	chr4	128864921	129093600	228679	autosomal		0.0107105
CD4et	ENSG00000188986	1.45551e-07	-0.152677	0.023	0.033	NELFB	chr9	137255327	137273542	18215	autosomal		0.0107015
B_mem	ENSG00000007392	1.45491e-07	0.471423	0.059	0.064	LUC7L	chr16	188969	229463	40494	autosomal		0.0106971
Treg	ENSG00000254505	3.82593e-13	0.170408	0.318	0.346	CHMP4A	chr14	24209615	24213830	4215	autosomal		2.81298e-08
mono_c	ENSG00000177868	2.41566e-15	-0.246733	0.109	0.163	SVBP	chr1	42807052	42817397	10345	autosomal		1.77609e-10
CTL	ENSG00000136718	1.44883e-07	0.230945	0.059	0.081	IMP4	chr2	130342877	130347967	5090	autosomal		0.0106524
CTL	ENSG00000113522	1.44245e-07	0.156474	0.058	0.083	RAD50	chr5	132556019	132646349	90330	autosomal		0.0106055
CTL	ENSG00000164897	1.43894e-07	-0.116192	0.081	0.123	TMUB1	chr7	151081085	151083493	2408	autosomal		0.0105796
Treg	ENSG00000196954	4.07548e-13	0.132452	0.262	0.295	CASP4	chr11	104942866	104969366	26500	autosomal		2.99646e-08
NK	ENSG00000141627	1.43758e-07	-0.203631	0.037	0.051	DYM	chr18	49036387	49461347	424960	autosomal		0.0105697
CTL	ENSG00000171135	1.43701e-07	0.195767	0.039	0.064	JAGN1	chr3	9890574	9894349	3775	autosomal		0.0105655
NK	ENSG00000155096	1.43266e-07	-0.105237	0.049	0.063	AZIN1	chr8	102826111	102893864	67753	autosomal		0.0105335
Treg	ENSG00000137100	4.10181e-13	0.167226	0.219	0.246	DCTN3	chr9	34613545	34620523	6978	autosomal		3.01582e-08
CTL	ENSG00000167766	1.42637e-07	0.122111	0.046	0.073	ZNF83	chr19	52594060	52690559	96499	autosomal		0.0104872
CD4et	ENSG00000211675	1.42261e-07	0.142887	0.043	0.049	IGLC1	chr22	22895375	22895834	459	autosomal		0.0104596
Treg	ENSG00000164587	4.46343e-13	-0.112062	0.999	1	RPS14	chr5	150442635	150449739	7104	autosomal		3.28169e-08
CD4nc	ENSG00000272583	1.419e-07	0.366386	0.018	0.019		chr1	121518365	121519601	1236	autosomal		0.0104331
B_in	ENSG00000185088	1.73622e-09	0.111429	0.167	0.182	RPS27L	chr15	63125872	63158021	32149	autosomal		0.000127654
CD4et	ENSG00000160199	1.41567e-07	0.231427	0.023	0.027	PKNOX1	chr21	42974510	43033931	59421	autosomal		0.0104086
CD4et	ENSG00000102393	1.41455e-07	-0.167782	0.033	0.045	GLA	chrX	101393273	101408012	14739	X-nonPAR	inactive	0.0104003
CD4et	ENSG00000125686	1.41437e-07	0.237066	0.033	0.036	MED1	chr17	39404285	39451272	46987	autosomal		0.010399
B_in	ENSG00000136280	1.1925e-08	0.110167	0.102	0.113	CCM2	chr7	44999475	45076469	76994	autosomal		0.000876772
NK	ENSG00000160685	1.4104e-07	-0.163375	0.021	0.031	ZBTB7B	chr1	155002630	155018523	15893	autosomal		0.0103698
Treg	ENSG00000166598	4.57248e-13	0.224701	0.256	0.275	HSP90B1	chr12	103930107	103953931	23824	autosomal		3.36187e-08
CD4nc	ENSG00000124786	1.40249e-07	0.185409	0.017	0.02	SLC35B3	chr6	8411435	8435561	24126	autosomal		0.0103117
CTL	ENSG00000065135	1.40158e-07	0.198533	0.078	0.101	GNAI3	chr1	109548615	109600195	51580	autosomal		0.010305
CD4et	ENSG00000135002	1.40142e-07	-0.244204	0.027	0.039	RFK	chr9	76385526	76394517	8991	autosomal		0.0103038
CD4et	ENSG00000110768	1.39933e-07	0.126429	0.038	0.044	GTF2H1	chr11	18322295	18367045	44750	autosomal		0.0102885
NK	ENSG00000253719	1.39587e-07	-0.163264	0.054	0.071	ATXN7L3B	chr12	74537835	74545430	7595	autosomal		0.010263
CD4et	ENSG00000172661	1.3949e-07	0.328323	0.035	0.035	WASHC2C	chr10	45727200	45792964	65764	autosomal		0.0102559
B_mem	ENSG00000224376	1.39366e-07	-0.381889	0.051	0.088		chr2	231388976	231394992	6016	autosomal		0.0102467
Treg	ENSG00000133983	4.67241e-13	0.141372	0.203	0.235	COX16	chr14	70325081	70416984	91903	autosomal		3.43535e-08
CD4et	ENSG00000071564	1.39151e-07	0.219378	0.019	0.024	TCF3	chr19	1609291	1652615	43324	autosomal		0.0102309
CTL	ENSG00000148660	1.38346e-07	0.281283	0.046	0.067	CAMK2G	chr10	73812501	73874591	62090	autosomal		0.0101718
CTL	ENSG00000163703	1.38259e-07	-0.314602	0.02	0.05	CRELD1	chr3	9933793	9945413	11620	autosomal		0.0101654
mono_c	ENSG00000076108	1.46336e-16	-0.246646	0.102	0.155	BAZ2A	chr12	56595596	56636816	41220	autosomal		1.07592e-11
B_mem	ENSG00000167797	1.38153e-07	0.207205	0.142	0.155	CDK2AP2	chr11	67506497	67508649	2152	autosomal		0.0101575
mono_c	ENSG00000132341	3.08014e-20	-0.244099	0.232	0.325	RAN	chr12	130872037	130877678	5641	autosomal		2.26464e-15
Treg	ENSG00000181038	4.69048e-13	0.310732	0.148	0.16	METTL23	chr17	76726830	76733936	7106	autosomal		3.44863e-08
B_mem	ENSG00000172428	1.37029e-07	-0.160168	0.253	0.318	COPS9	chr2	240126563	240136807	10244	autosomal		0.0100749
CTL	ENSG00000110719	1.3681e-07	0.199964	0.054	0.076	TCIRG1	chr11	68039025	68050895	11870	autosomal		0.0100588
NK	ENSG00000184730	1.36783e-07	0.177716	0.088	0.09	APOBR	chr16	28494643	28498964	4321	autosomal		0.0100569
CD4nc	ENSG00000204856	1.36418e-07	0.172837	0.012	0.016	FAM216A	chr12	110468415	110490385	21970	autosomal		0.01003
CD4nc	ENSG00000086848	1.36287e-07	-0.123385	0.007	0.012	ALG9	chr11	111782195	111871581	89386	autosomal		0.0100204
CD4nc	ENSG00000110987	1.36274e-07	0.425205	0.012	0.013	BCL7A	chr12	122019422	122062044	42622	autosomal		0.0100194
NK	ENSG00000148719	1.35727e-07	0.114032	0.055	0.061	DNAJB12	chr10	72332830	72355149	22319	autosomal		0.00997922
CTL	ENSG00000100325	1.35421e-07	0.135972	0.075	0.107	ASCC2	chr22	29788609	29838304	49695	autosomal		0.00995672
CTL	ENSG00000136522	1.35417e-07	-0.220897	0.058	0.098	MRPL47	chr3	179588285	179604649	16364	autosomal		0.00995641
mono_c	ENSG00000113282	6.56424e-09	-0.243606	0.073	0.106	CLINT1	chr5	157785743	157859145	73402	autosomal		0.000482629
CD4nc	ENSG00000183155	1.35199e-07	-0.101388	0.017	0.024	RABIF	chr1	202878282	202889149	10867	autosomal		0.00994034
CD4et	ENSG00000186716	1.35167e-07	0.239834	0.023	0.027	BCR	chr22	23179704	23318037	138333	autosomal		0.00993806
mono_c	ENSG00000089289	4.93567e-14	-0.243576	0.185	0.253	IGBP1	chrX	70133447	70166324	32877	X-nonPAR	inactive	3.6289e-09
CD4nc	ENSG00000164114	1.34965e-07	-0.232091	0.012	0.018	MAP9	chr4	155342658	155376970	34312	autosomal		0.00992315
CD4et	ENSG00000163602	1.34925e-07	-0.401487	0.018	0.03	RYBP	chr3	72371825	72446621	74796	autosomal		0.00992025
Treg	ENSG00000131508	4.98554e-13	0.166002	0.494	0.516	UBE2D2	chr5	139526431	139628434	102003	autosomal		3.66557e-08
CTL	ENSG00000102390	1.34832e-07	0.185178	0.049	0.074	PBDC1	chrX	76173040	76178314	5274	X-nonPAR	inactive	0.0099134
NK	ENSG00000185115	1.34736e-07	-0.196013	0.098	0.123	NSMCE3	chr15	29264989	29269822	4833	autosomal		0.00990633
CD4et	ENSG00000143258	1.34507e-07	0.362796	0.009	0.012	USP21	chr1	161159450	161165723	6273	autosomal		0.00988948
B_mem	ENSG00000144224	1.33895e-07	-0.185586	0.171	0.229	UBXN4	chr2	135741734	135785056	43322	autosomal		0.00984451
mono_c	ENSG00000178605	5.33952e-10	-0.242582	0.055	0.085	GTPBP6	chrX	304529	318796	14267	X-PAR	escape	3.92583e-05
CD4et	ENSG00000198805	1.33243e-07	-0.25098	0.021	0.032	PNP	chr14	20461992	20477094	15102	autosomal		0.00979656
CD4et	ENSG00000168872	1.32776e-07	-0.104585	0.038	0.05	DDX19A	chr16	70346861	70373383	26522	autosomal		0.00976221
Treg	ENSG00000125868	5.07618e-13	-0.244441	0.223	0.303	DSTN	chr20	17570075	17609919	39844	autosomal		3.73221e-08
CD4et	ENSG00000170270	1.32306e-07	-0.307143	0.024	0.036	GON7	chr14	93202894	93207065	4171	autosomal		0.00972764
CTL	ENSG00000112667	1.32277e-07	0.149742	0.032	0.055	DNPH1	chr6	43225629	43229481	3852	autosomal		0.00972554
CTL	ENSG00000170855	1.32258e-07	0.19245	0.045	0.07	TRIAP1	chr12	120443964	120446384	2420	autosomal		0.00972414
B_mem	ENSG00000055950	1.32057e-07	-0.265647	0.108	0.156	MRPL43	chr10	100969458	100987515	18057	autosomal		0.00970933
Treg	ENSG00000116586	5.52565e-13	0.155187	0.188	0.215	LAMTOR2	chr1	156054782	156058506	3724	autosomal		4.06268e-08
CD4nc	ENSG00000165948	1.31658e-07	0.28391	0.014	0.017	IFI27L1	chr14	94081301	94103846	22545	autosomal		0.00968006
CTL	ENSG00000167986	1.31525e-07	-0.194825	0.043	0.079	DDB1	chr11	61299451	61342596	43145	autosomal		0.00967024
NK	ENSG00000153551	1.31161e-07	-0.114866	0.022	0.031	CMTM7	chr3	32391698	32483067	91369	autosomal		0.00964345
CD4nc	ENSG00000078070	1.30992e-07	-0.179819	0.017	0.025	MCCC1	chr3	183015218	183116075	100857	autosomal		0.00963106
NK	ENSG00000134759	1.30964e-07	0.160691	0.057	0.061	ELP2	chr18	36129444	36180557	51113	autosomal		0.009629
B_in	ENSG00000197622	3.6129e-07	0.109888	0.226	0.241	CDC42SE1	chr1	151050971	151070325	19354	autosomal		0.0265635
CD4nc	ENSG00000142684	1.30532e-07	-0.127709	0.02	0.028	ZNF593	chr1	26169908	26170873	965	autosomal		0.00959721
Treg	ENSG00000160932	5.60669e-13	-0.12665	0.457	0.548	LY6E	chr8	143017982	143023832	5850	autosomal		4.12226e-08
mono_c	ENSG00000204287	2.08654e-17	-0.242576	0.827	0.898	HLA-DRA	chr6	32439878	32445046	5168	autosomal		1.53411e-12
NK	ENSG00000147813	1.29308e-07	-0.119552	0.042	0.054	NAPRT	chr8	143574785	143578649	3864	autosomal		0.00950726
mono_c	ENSG00000121864	5.93718e-07	-0.241956	0.016	0.029	ZNF639	chr3	179323031	179338583	15552	autosomal		0.0436525
B_mem	ENSG00000017797	1.29119e-07	0.125868	0.1	0.12	RALBP1	chr18	9475009	9538114	63105	autosomal		0.00949333
CD4et	ENSG00000160336	1.2908e-07	0.206134	0.009	0.013	ZNF761	chr19	53431984	53461862	29878	autosomal		0.00949044
CTL	ENSG00000181924	1.29039e-07	0.266111	0.045	0.066	COA4	chr11	73872667	73876901	4234	autosomal		0.00948749
B_in	ENSG00000151461	2.50131e-16	0.108735	0.179	0.204	UPF2	chr10	11920022	12043170	123148	autosomal		1.83906e-11
CTL	ENSG00000134748	1.2846e-07	0.14767	0.054	0.08	PRPF38A	chr1	52404602	52420836	16234	autosomal		0.00944486
Treg	ENSG00000115165	5.9066e-13	0.178323	0.234	0.261	CYTIP	chr2	157414619	157488961	74342	autosomal		4.34277e-08
CD4nc	ENSG00000100105	1.28164e-07	-0.249969	0.012	0.019	PATZ1	chr22	31325804	31346346	20542	autosomal		0.00942311
CD4et	ENSG00000140153	1.28133e-07	-0.138437	0.025	0.034	WDR20	chr14	102139503	102224847	85344	autosomal		0.00942086
CD4nc	ENSG00000172493	1.28014e-07	0.223816	0.019	0.022	AFF1	chr4	86935002	87141039	206037	autosomal		0.00941207
CD4et	ENSG00000261324	1.27701e-07	-0.165097	0.025	0.036		chr12	14762504	14767931	5427	autosomal		0.00938906
mono_c	ENSG00000197872	2.68837e-08	-0.241157	0.12	0.164	CYRIA	chr2	16549459	16666331	116872	autosomal		0.0019766
Treg	ENSG00000099795	6.25265e-13	0.141075	0.333	0.361	NDUFB7	chr19	14566078	14572066	5988	autosomal		4.5972e-08
CTL	ENSG00000171497	1.27461e-07	-0.232651	0.029	0.062	PPID	chr4	158709127	158723396	14269	autosomal		0.00937148
CD4nc	ENSG00000151348	1.27414e-07	-0.187161	0.014	0.021	EXT2	chr11	44095648	44251962	156314	autosomal		0.00936797
CD4et	ENSG00000180902	1.26701e-07	0.137618	0.03	0.036	D2HGDH	chr2	241734602	241768816	34214	autosomal		0.00931558
CD4nc	ENSG00000141456	1.26492e-07	0.244339	0.024	0.028	PELP1	chr17	4669774	4704337	34563	autosomal		0.00930019
NK	ENSG00000113240	1.26217e-07	-0.258542	0.033	0.048	CLK4	chr5	178602664	178630615	27951	autosomal		0.00927998
CD4nc	ENSG00000198730	1.26157e-07	0.108618	0.03	0.036	CTR9	chr11	10751018	10801625	50607	autosomal		0.00927553
NK	ENSG00000172943	1.26091e-07	-0.394341	0.01	0.018	PHF8	chrX	53936676	54048958	112282	X-nonPAR	inactive	0.00927068
mono_c	ENSG00000067955	5.82742e-12	-0.240824	0.047	0.078	CBFB	chr16	67028984	67101058	72074	autosomal		4.28455e-07
mono_c	ENSG00000186480	6.14459e-07	-0.240717	0.051	0.077	INSIG1	chr7	155297776	155310235	12459	autosomal		0.0451775
CD4et	ENSG00000176974	1.25499e-07	0.785235	0.017	0.014	SHMT1	chr17	18327873	18363550	35677	autosomal		0.0092272
NK	ENSG00000115825	1.25235e-07	0.236101	0.087	0.085	PRKD3	chr2	37250502	37324833	74331	autosomal		0.00920775
NK	ENSG00000122873	1.24945e-07	-0.164219	0.049	0.065	CISD1	chr10	58269162	58289586	20424	autosomal		0.00918647
CD4nc	ENSG00000136319	1.24893e-07	-0.19034	0.018	0.026	TTC5	chr14	20256558	20305960	49402	autosomal		0.00918265
Treg	ENSG00000089737	6.36769e-13	0.140888	0.399	0.435	DDX24	chr14	94048287	94081202	32915	autosomal		4.68178e-08
Treg	ENSG00000153187	6.50271e-13	0.129852	0.406	0.445	HNRNPU	chr1	244840638	244864560	23922	autosomal		4.78105e-08
B_mem	ENSG00000171159	1.2467e-07	-0.14309	0.375	0.452	BBLN	chr9	128160265	128163924	3659	autosomal		0.00916625
CD4nc	ENSG00000130589	1.24549e-07	0.173291	0.015	0.019	HELZ2	chr20	63558086	63574239	16153	autosomal		0.00915735
CTL	ENSG00000100099	1.24512e-07	0.231139	0.056	0.077	HPS4	chr22	26443107	26483931	40824	autosomal		0.00915464
Treg	ENSG00000100242	6.60715e-13	-0.131184	0.265	0.341	SUN2	chr22	38733290	38794143	60853	autosomal		4.85784e-08
NK	ENSG00000157036	1.24274e-07	0.145304	0.09	0.094	EXOG	chr3	38496127	38542161	46034	autosomal		0.00913716
CTL	ENSG00000108788	1.24264e-07	-0.23644	0.049	0.09	MLX	chr17	42567072	42573239	6167	autosomal		0.00913637
B_mem	ENSG00000204482	1.2422e-07	0.105213	0.083	0.105	LST1	chr6	31586124	31588909	2785	autosomal		0.00913313
mono_c	ENSG00000176953	1.60751e-09	-0.240677	0.084	0.123	NFATC2IP	chr16	28950807	28967092	16285	autosomal		0.000118191
Treg	ENSG00000092820	6.77499e-13	0.261674	0.301	0.308	EZR	chr6	158765741	158819368	53627	autosomal		4.98124e-08
CD4nc	ENSG00000106723	1.23281e-07	0.523719	0.016	0.016	SPIN1	chr9	88388430	88478694	90264	autosomal		0.00906411
Treg	ENSG00000170906	6.86974e-13	0.162104	0.416	0.446	NDUFA3	chr19	54102728	54109257	6529	autosomal		5.0509e-08
B_mem	ENSG00000104856	1.23182e-07	-0.125388	0.084	0.12	RELB	chr19	45001461	45038192	36731	autosomal		0.0090568
CD4nc	ENSG00000136169	1.22836e-07	-0.368737	0.02	0.031	SETDB2	chr13	49444274	49495003	50729	autosomal		0.00903137
CTL	ENSG00000119541	1.22803e-07	0.162938	0.085	0.113	VPS4B	chr18	63389190	63422483	33293	autosomal		0.00902899
CD4nc	ENSG00000108819	1.22683e-07	0.147231	0.014	0.018	PPP1R9B	chr17	50133737	50150677	16940	autosomal		0.00902017
CD4et	ENSG00000112062	1.22545e-07	-0.114895	0.03	0.041	MAPK14	chr6	36027782	36111236	83454	autosomal		0.00901002
CTL	ENSG00000163428	1.22503e-07	-0.78589	0.02	0.058	LRRC58	chr3	120324509	120349354	24845	autosomal		0.00900691
mono_c	ENSG00000187713	1.04028e-07	-0.240492	0.052	0.079	TMEM203	chr9	137204082	137205648	1566	autosomal		0.00764858
mono_c	ENSG00000156515	1.92234e-07	-0.240204	0.075	0.107	HK1	chr10	69269984	69401884	131900	autosomal		0.0141338
Treg	ENSG00000122359	7.12774e-13	0.149731	0.365	0.388	ANXA11	chr10	80150889	80205572	54683	autosomal		5.2406e-08
CTL	ENSG00000102172	1.22165e-07	0.431922	0.077	0.088	SMS	chrX	21940709	21994837	54128	X-nonPAR	inactive	0.00898208
mono_c	ENSG00000160013	1.66871e-07	-0.238515	0.037	0.057	PTGIR	chr19	46620468	46625089	4621	autosomal		0.012269
CD4et	ENSG00000169221	1.22089e-07	-0.374674	0.007	0.013	TBC1D10B	chr16	30357102	30370494	13392	autosomal		0.0089765
Treg	ENSG00000125991	7.53324e-13	-0.197676	0.221	0.295	ERGIC3	chr20	35542038	35557634	15596	autosomal		5.53874e-08
CD4nc	ENSG00000173744	1.21892e-07	0.326666	0.014	0.015	AGFG1	chr2	227472152	227561217	89065	autosomal		0.00896197
CD4et	ENSG00000236104	1.21711e-07	-0.114672	0.014	0.022	ZBTB22	chr6	33314406	33317942	3536	autosomal		0.00894866
B_in	ENSG00000160710	2.18909e-09	0.108193	0.135	0.149	ADAR	chr1	154581695	154628013	46318	autosomal		0.00016095
CTL	ENSG00000159658	1.21452e-07	-0.471297	0.067	0.121	EFCAB14	chr1	46674659	46719146	44487	autosomal		0.00892961
Treg	ENSG00000141480	8.1255e-13	-0.358932	0.143	0.216	ARRB2	chr17	4710596	4721499	10903	autosomal		5.97419e-08
CD4et	ENSG00000100485	1.21205e-07	0.125964	0.016	0.021	SOS2	chr14	50117130	50231578	114448	autosomal		0.00891148
CD4et	ENSG00000144231	1.21119e-07	0.219212	0.042	0.046	POLR2D	chr2	127843553	127858155	14602	autosomal		0.00890514
Treg	ENSG00000134186	8.24888e-13	0.198257	0.343	0.366	PRPF38B	chr1	108692310	108702928	10618	autosomal		6.0649e-08
Treg	ENSG00000137752	8.53856e-13	0.323517	0.264	0.264	CASP1	chr11	105025397	105035250	9853	autosomal		6.27789e-08
CD4nc	ENSG00000123453	1.20593e-07	-0.115106	0.013	0.019	SARDH	chr9	133663560	133739955	76395	autosomal		0.00886651
CTL	ENSG00000024048	1.2047e-07	0.158903	0.058	0.082	UBR2	chr6	42564029	42693505	129476	autosomal		0.00885744
Treg	ENSG00000122705	9.59107e-13	0.129955	0.169	0.201	CLTA	chr9	36190856	36304781	113925	autosomal		7.05174e-08
mono_c	ENSG00000106635	1.21291e-10	-0.238093	0.071	0.108	BCL7B	chr7	73536356	73557690	21334	autosomal		8.91782e-06
mono_c	ENSG00000124766	6.26713e-13	-0.238005	0.107	0.16	SOX4	chr6	21593751	21598619	4868	autosomal		4.60785e-08
CTL	ENSG00000170791	1.19391e-07	-0.203206	0.061	0.102	CHCHD7	chr8	56211686	56218809	7123	autosomal		0.00877811
Treg	ENSG00000173559	9.66267e-13	0.810662	0.136	0.104	NABP1	chr2	191678068	191741097	63029	autosomal		7.10438e-08
B_mem	ENSG00000139726	1.1882e-07	0.207612	0.138	0.151	DENR	chr12	122752824	122771064	18240	autosomal		0.0087361
CD4et	ENSG00000165526	1.18659e-07	-0.182193	0.027	0.038	RPUSD4	chr11	126202096	126211692	9596	autosomal		0.00872432
CD4nc	ENSG00000068366	1.18601e-07	-0.108347	0.007	0.011	ACSL4	chrX	109624244	109733403	109159	X-nonPAR	inactive	0.00872
Treg	ENSG00000198612	9.67885e-13	0.228624	0.062	0.08	COPS8	chr2	237085882	237100474	14592	autosomal		7.11628e-08
mono_c	ENSG00000107551	1.53828e-16	-0.23792	0.122	0.181	RASSF4	chr10	44959407	44995891	36484	autosomal		1.131e-11
Treg	ENSG00000130522	9.7342e-13	0.242651	0.247	0.263	JUND	chr19	18279694	18281622	1928	autosomal		7.15697e-08
NK	ENSG00000081019	1.17921e-07	0.144134	0.099	0.103	RSBN1	chr1	113761832	113812476	50644	autosomal		0.00867001
Treg	ENSG00000111237	1.0023e-12	-0.283176	0.158	0.226	VPS29	chr12	110491083	110502111	11028	autosomal		7.36932e-08
CD4nc	ENSG00000164530	1.17773e-07	0.25034	0.012	0.015	PI16	chr6	36948263	36964837	16574	autosomal		0.00865917
Treg	ENSG00000110958	1.08788e-12	0.164213	0.399	0.426	PTGES3	chr12	56663341	56688408	25067	autosomal		7.9985e-08
B_mem	ENSG00000053254	1.17756e-07	0.270023	0.114	0.127	FOXN3	chr14	89124871	89619149	494278	autosomal		0.00865791
NK	ENSG00000198218	1.17501e-07	-0.125785	0.033	0.044	QRICH1	chr3	49029707	49094363	64656	autosomal		0.00863916
CD4et	ENSG00000133056	1.17199e-07	0.432885	0.008	0.01	PIK3C2B	chr1	204422628	204494805	72177	autosomal		0.00861694
mono_c	ENSG00000166164	1.22411e-07	-0.237646	0.057	0.084	BRD7	chr16	50313487	50368988	55501	autosomal		0.00900018
CD4et	ENSG00000261455	1.17008e-07	-0.245227	0.024	0.035	LINC01003	chr7	152463786	152465549	1763	autosomal		0.00860287
NK	ENSG00000053770	1.16851e-07	0.199922	0.048	0.051	AP5M1	chr14	57268924	57298742	29818	autosomal		0.00859133
mono_c	ENSG00000007080	8.39377e-10	-0.2375	0.105	0.149	CCDC124	chr19	17933015	17943991	10976	autosomal		6.17143e-05
CD4nc	ENSG00000160294	1.1667e-07	0.229412	0.019	0.021	MCM3AP	chr21	46235133	46286297	51164	autosomal		0.00857805
CD4et	ENSG00000140398	1.16613e-07	-0.111894	0.013	0.02	NEIL1	chr15	75346955	75357115	10160	autosomal		0.00857387
B_mem	ENSG00000102054	1.16557e-07	-0.31427	0.11	0.163	RBBP7	chrX	16839283	16870362	31079	X-nonPAR	variable	0.00856976
CD4et	ENSG00000186230	1.16523e-07	0.186843	0.029	0.034	ZNF749	chr19	57435325	57447101	11776	autosomal		0.00856727
mono_c	ENSG00000179583	1.6396e-10	-0.23677	0.052	0.084	CIITA	chr16	10866222	10943021	76799	autosomal		1.2055e-05
mono_c	ENSG00000115756	2.00093e-10	-0.236661	0.104	0.149	HPCAL1	chr2	10302889	10427617	124728	autosomal		1.47117e-05
CD4nc	ENSG00000064102	1.16226e-07	-0.114619	0.012	0.018	INTS13	chr12	26905181	26938326	33145	autosomal		0.0085454
NK	ENSG00000273319	1.15973e-07	0.218429	0.04	0.042		chr7	130936464	130939661	3197	autosomal		0.00852677
NK	ENSG00000251301	1.15884e-07	0.109979	0.131	0.138	LINC02384	chr12	68332888	68451679	118791	autosomal		0.00852029
mono_c	ENSG00000151702	3.83009e-12	-0.236655	0.102	0.149	FLI1	chr11	128686535	128813267	126732	autosomal		2.81604e-07
mono_c	ENSG00000090061	7.81913e-10	-0.235679	0.064	0.096	CCNK	chr14	99481169	99535044	53875	autosomal		5.74894e-05
CD4et	ENSG00000234171	1.15341e-07	-0.319542	0.02	0.031	RNASEH1-DT	chr2	3558419	3564842	6423	autosomal		0.00848034
mono_c	ENSG00000163444	5.24515e-14	-0.234145	0.1	0.15	TMEM183A	chr1	203007374	203024848	17474	autosomal		3.85645e-09
NK	ENSG00000122481	1.15311e-07	0.174054	0.087	0.09	RWDD3	chr1	95234210	95247225	13015	autosomal		0.00847811
B_in	ENSG00000198625	3.01868e-08	0.106977	0.279	0.293	MDM4	chr1	204516379	204558120	41741	autosomal		0.00221945
CD4nc	ENSG00000263089	1.13989e-07	0.22928	0.017	0.02		chr17	57092145	57096425	4280	autosomal		0.00838094
mono_c	ENSG00000105698	3.73126e-10	-0.234075	0.093	0.135	USF2	chr19	35268962	35279821	10859	autosomal		2.74337e-05
Treg	ENSG00000188243	1.10295e-12	0.141081	0.831	0.862	COMMD6	chr13	75525214	75549439	24225	autosomal		8.10934e-08
B_mem	ENSG00000104325	1.13511e-07	-0.242529	0.099	0.144	DECR1	chr8	90001405	90053633	52228	autosomal		0.00834576
B_in	ENSG00000101182	2.72686e-07	0.105591	0.285	0.299	PSMA7	chr20	62136733	62143440	6707	autosomal		0.0200489
CD4et	ENSG00000006695	1.13435e-07	-0.127307	0.015	0.023	COX10	chr17	14069490	14231736	162246	autosomal		0.00834021
Treg	ENSG00000146457	1.14812e-12	0.162427	0.222	0.25	WTAP	chr6	159725585	159756319	30734	autosomal		8.44144e-08
CTL	ENSG00000093010	1.13313e-07	0.366921	0.074	0.091	COMT	chr22	19941371	19969975	28604	autosomal		0.00833126
Treg	ENSG00000117410	1.16517e-12	0.230509	0.209	0.226	ATP6V0B	chr1	43974487	43978295	3808	autosomal		8.5668e-08
CTL	ENSG00000147224	1.12973e-07	-0.113964	0.036	0.066	PRPS1	chrX	107628428	107651993	23565	X-nonPAR	inactive	0.00830624
NK	ENSG00000272325	1.12894e-07	-0.140952	0.031	0.042	NUDT3	chr6	34279679	34392669	112990	autosomal		0.00830042
B_mem	ENSG00000104518	1.12661e-07	-0.174316	0.123	0.168	GSDMD	chr8	143553207	143563062	9855	autosomal		0.00828331
CD4et	ENSG00000131323	1.1262e-07	-0.249395	0.031	0.044	TRAF3	chr14	102777449	102911500	134051	autosomal		0.00828025
Treg	ENSG00000081320	1.21248e-12	-0.136839	0.233	0.3	STK17B	chr2	196133583	196176503	42920	autosomal		8.91467e-08
CD4et	ENSG00000197283	1.12369e-07	0.166671	0.023	0.028	SYNGAP1	chr6	33419661	33453689	34028	autosomal		0.00826181
CTL	ENSG00000110274	1.1229e-07	-0.280193	0.019	0.047	CEP164	chr11	117314557	117413266	98709	autosomal		0.00825601
CTL	ENSG00000168071	1.1225e-07	-0.163287	0.039	0.071	CCDC88B	chr11	64340204	64357534	17330	autosomal		0.00825308
CD4et	ENSG00000175164	1.12211e-07	-1.05773	0.007	0.017	ABO	chr9	133233278	133276024	42746	autosomal		0.00825018
NK	ENSG00000197696	1.12052e-07	0.182698	0.029	0.033	NMB	chr15	84655129	84658563	3434	autosomal		0.00823849
CD4et	ENSG00000164687	1.11995e-07	0.188563	0.027	0.031	FABP5	chr8	81280536	81284777	4241	autosomal		0.00823431
CTL	ENSG00000166734	1.11602e-07	0.415459	0.051	0.071	GOLM2	chr15	44288719	44415758	127039	autosomal		0.00820542
Treg	ENSG00000101596	1.27934e-12	0.26521	0.358	0.368	SMCHD1	chr18	2655726	2805017	149291	autosomal		9.40624e-08
Treg	ENSG00000187109	1.2911e-12	-0.15052	0.702	0.793	NAP1L1	chr12	76036585	76084735	48150	autosomal		9.4927e-08
Treg	ENSG00000233016	1.34482e-12	-0.226829	0.23	0.307	SNHG7	chr9	136721366	136728184	6818	autosomal		9.88765e-08
CD4et	ENSG00000103249	1.11305e-07	0.12673	0.023	0.028	CLCN7	chr16	1444934	1475077	30143	autosomal		0.00818358
CD4et	ENSG00000145348	1.11113e-07	-0.128371	0.012	0.018	TBCK	chr4	106041599	106316683	275084	autosomal		0.0081695
CD4et	ENSG00000163840	1.11081e-07	0.446503	0.028	0.027	DTX3L	chr3	122564338	122575203	10865	autosomal		0.00816713
CD4nc	ENSG00000171055	1.10862e-07	0.110166	0.021	0.025	FEZ2	chr2	36531805	36646087	114282	autosomal		0.008151
CD4et	ENSG00000160224	1.10735e-07	0.449037	0.01	0.012	AIRE	chr21	44285838	44298648	12810	autosomal		0.0081417
NK	ENSG00000120008	1.10612e-07	-0.126288	0.045	0.058	WDR11	chr10	120851305	120909524	58219	autosomal		0.00813266
NK	ENSG00000053501	1.10553e-07	-0.159291	0.066	0.085	USE1	chr19	17215346	17219829	4483	autosomal		0.00812828
CD4nc	ENSG00000136827	1.10535e-07	-0.162888	0.023	0.033	TOR1A	chr9	129812942	129824244	11302	autosomal		0.00812699
CTL	ENSG00000014216	1.0997e-07	-0.177632	0.074	0.121	CAPN1	chr11	65180566	65212006	31440	autosomal		0.00808546
CD4et	ENSG00000105722	1.09814e-07	-0.141065	0.009	0.016	ERF	chr19	42247569	42255128	7559	autosomal		0.00807397
CD4nc	ENSG00000110697	1.09778e-07	-0.114662	0.013	0.019	PITPNM1	chr11	67491768	67506263	14495	autosomal		0.00807133
CTL	ENSG00000173992	1.09475e-07	0.121522	0.048	0.073	CCS	chr11	66593153	66606019	12866	autosomal		0.00804905
CD4et	ENSG00000148396	1.09032e-07	0.205461	0.017	0.021	SEC16A	chr9	136440096	136483759	43663	autosomal		0.0080165
Treg	ENSG00000205581	1.51485e-12	-0.138406	0.503	0.599	HMGN1	chr21	39342315	39349647	7332	autosomal		1.11378e-07
CD4nc	ENSG00000119844	1.08466e-07	0.249744	0.028	0.031	AFTPH	chr2	64524299	64593005	68706	autosomal		0.00797485
B_mem	ENSG00000265241	1.08437e-07	-0.312402	0.203	0.276	RBM8A	chr1	145921556	145927678	6122	autosomal		0.00797269
CD4nc	ENSG00000177646	1.08271e-07	-0.253109	0.016	0.024	ACAD9	chr3	128879596	128924003	44407	autosomal		0.00796048
CD4nc	ENSG00000136631	1.0825e-07	0.144514	0.019	0.023	VPS45	chr1	150067279	150145329	78050	autosomal		0.00795896
Treg	ENSG00000136238	1.53059e-12	0.241115	0.33	0.342	RAC1	chr7	6374527	6403967	29440	autosomal		1.12535e-07
CD4nc	ENSG00000116688	1.07955e-07	0.276699	0.009	0.012	MFN2	chr1	11980181	12015211	35030	autosomal		0.00793731
NK	ENSG00000102007	1.07902e-07	-0.181808	0.059	0.077	PLP2	chrX	49171898	49175235	3337	X-nonPAR	inactive	0.00793341
CTL	ENSG00000078369	1.07812e-07	0.253533	0.078	0.102	GNB1	chr1	1785285	1892292	107007	autosomal		0.00792679
CTL	ENSG00000196396	1.07603e-07	0.177888	0.059	0.086	PTPN1	chr20	50510321	50585241	74920	autosomal		0.0079114
CTL	ENSG00000124203	1.07563e-07	-0.137662	0.03	0.06	ZNF831	chr20	59123381	59259113	135732	autosomal		0.00790848
NK	ENSG00000162729	1.07163e-07	0.140898	0.047	0.052	IGSF8	chr1	160091340	160098943	7603	autosomal		0.00787905
mono_c	ENSG00000077147	2.57412e-11	-0.232845	0.091	0.133	TM9SF3	chr10	96518110	96587452	69342	autosomal		1.8926e-06
B_in	ENSG00000100911	1.61699e-07	0.105425	0.19	0.205	PSME2	chr14	24143362	24147570	4208	autosomal		0.0118888
CD4et	ENSG00000116954	1.06601e-07	-0.16827	0.035	0.048	RRAGC	chr1	38838198	38859772	21574	autosomal		0.00783771
CD4nc	ENSG00000172992	1.06509e-07	0.224664	0.015	0.019	DCAKD	chr17	45023338	45061131	37793	autosomal		0.00783097
CD4nc	ENSG00000247228	1.06273e-07	0.146844	0.015	0.019		chr16	70138337	70173483	35146	autosomal		0.00781362
CD4et	ENSG00000148057	1.06225e-07	-0.230504	0.018	0.027	IDNK	chr9	83623049	83644130	21081	autosomal		0.00781012
CD4nc	ENSG00000229124	1.05962e-07	0.238624	0.02	0.023	VIM-AS1	chr10	17214239	17230018	15779	autosomal		0.00779074
CD4et	ENSG00000267575	1.05842e-07	0.324308	0.016	0.019	LINC02987	chr19	27793431	27984984	191553	autosomal		0.00778193
CD4et	ENSG00000140391	1.05723e-07	0.136548	0.029	0.034	TSPAN3	chr15	77041404	77083984	42580	autosomal		0.00777316
mono_c	ENSG00000135018	5.90068e-07	-0.232694	0.064	0.092	UBQLN1	chr9	83659968	83707958	47990	autosomal		0.0433842
CD4et	ENSG00000008405	1.05575e-07	-0.147232	0.018	0.027	CRY1	chr12	106991364	107093549	102185	autosomal		0.00776231
NK	ENSG00000089195	1.05416e-07	0.375524	0.028	0.028	TRMT6	chr20	5937228	5950558	13330	autosomal		0.00775064
CD4nc	ENSG00000164430	1.05226e-07	0.102337	0.008	0.012	CGAS	chr6	73413515	73452297	38782	autosomal		0.0077366
CD4et	ENSG00000164144	1.05204e-07	0.128844	0.02	0.024	ARFIP1	chr4	152779937	152918463	138526	autosomal		0.007735
Treg	ENSG00000051108	1.69799e-12	0.444889	0.231	0.217	HERPUD1	chr16	56932142	56944864	12722	autosomal		1.24843e-07
Treg	ENSG00000136450	1.73759e-12	-0.119647	0.102	0.145	SRSF1	chr17	58000919	58007346	6427	autosomal		1.27755e-07
CD4nc	ENSG00000100335	1.04854e-07	0.316181	0.02	0.022	MIEF1	chr22	39499432	39518132	18700	autosomal		0.00770927
CTL	ENSG00000188895	1.04777e-07	-0.314997	0.026	0.059	MSL1	chr17	40121971	40136917	14946	autosomal		0.00770361
B_mem	ENSG00000087088	1.04722e-07	-0.10655	0.261	0.317	BAX	chr19	48954815	48961798	6983	autosomal		0.00769955
B_mem	ENSG00000180228	1.0464e-07	0.113021	0.124	0.145	PRKRA	chr2	178431292	178451512	20220	autosomal		0.00769357
NK	ENSG00000055332	1.04602e-07	0.156328	0.06	0.065	EIF2AK2	chr2	37099210	37157522	58312	autosomal		0.00769079
mono_c	ENSG00000162174	2.79775e-09	-0.230897	0.04	0.066	ASRGL1	chr11	62337448	62393412	55964	autosomal		0.000205702
mono_c	ENSG00000106609	1.70913e-09	-0.230773	0.083	0.119	TMEM248	chr7	66921225	66958551	37326	autosomal		0.000125662
B_in	ENSG00000106443	1.5825e-09	0.105356	0.131	0.146	PHF14	chr7	10973336	11169623	196287	autosomal		0.000116352
mono_c	ENSG00000246705	8.45478e-16	-0.230694	0.225	0.305	H2AJ	chr12	14774405	14778002	3597	autosomal		6.21629e-11
CD4nc	ENSG00000143748	1.04013e-07	-0.181272	0.015	0.023	NVL	chr1	224227334	224330189	102855	autosomal		0.00764742
Treg	ENSG00000177576	2.04715e-12	0.174836	0.239	0.261	C18orf32	chr18	49477243	49487252	10009	autosomal		1.50514e-07
CD4et	ENSG00000198380	1.03534e-07	0.167292	0.019	0.023	GFPT1	chr2	69319780	69387250	67470	autosomal		0.00761223
mono_c	ENSG00000100129	1.83829e-21	-0.230501	0.354	0.465	EIF3L	chr22	37848868	37889407	40539	autosomal		1.35158e-16
Treg	ENSG00000122406	2.09663e-12	-0.124448	0.976	0.991	RPL5	chr1	92832013	92841924	9911	autosomal		1.54153e-07
CD4nc	ENSG00000235823	1.03091e-07	-0.661353	0.009	0.018	OLMALINC	chr10	100373099	100454043	80944	autosomal		0.00757969
CD4nc	ENSG00000119446	1.03077e-07	-0.268691	0.012	0.019	RBM18	chr9	122237622	122264840	27218	autosomal		0.00757866
CD4nc	ENSG00000007129	1.02451e-07	-0.330998	0.012	0.019	CEACAM21	chr19	41549518	41586844	37326	autosomal		0.0075326
CD4nc	ENSG00000143862	1.02424e-07	0.200899	0.015	0.019	ARL8A	chr1	202133404	202144743	11339	autosomal		0.0075306
B_in	ENSG00000149196	5.88097e-07	0.104006	0.058	0.067	HIKESHI	chr11	86302211	86345943	43732	autosomal		0.0432393
CD4et	ENSG00000167220	1.02109e-07	-0.120792	0.033	0.044	HDHD2	chr18	47107408	47150500	43092	autosomal		0.00750748
CD4nc	ENSG00000156599	1.01776e-07	-0.322659	0.007	0.013	ZDHHC5	chr11	57667747	57701182	33435	autosomal		0.00748298
Treg	ENSG00000127152	2.11547e-12	-0.124542	0.485	0.575	BCL11B	chr14	99169287	99272197	102910	autosomal		1.55538e-07
CD4nc	ENSG00000164885	1.01614e-07	0.125674	0.007	0.011	CDK5	chr7	151053815	151057897	4082	autosomal		0.00747109
mono_c	ENSG00000168090	1.82141e-07	-0.230399	0.114	0.155	COPS6	chr7	100088969	100092187	3218	autosomal		0.0133918
Treg	ENSG00000123329	2.13004e-12	0.196135	0.172	0.193	ARHGAP9	chr12	57472264	57488814	16550	autosomal		1.56609e-07
B_mem	ENSG00000100243	1.01384e-07	0.164316	0.106	0.124	CYB5R3	chr22	42615730	42720870	105140	autosomal		0.00745417
CTL	ENSG00000168522	1.01331e-07	0.229744	0.078	0.101	FNTA	chr8	43034194	43085788	51594	autosomal		0.00745027
B_mem	ENSG00000224078	1.0121e-07	0.416276	0.098	0.1	SNHG14	chr15	24978583	25420336	441753	autosomal		0.00744135
CTL	ENSG00000185236	1.01153e-07	-0.524196	0.072	0.13	RAB11B	chr19	8389981	8404434	14453	autosomal		0.00743721
CD4et	ENSG00000164244	1.01141e-07	-0.304761	0.018	0.029	PRRC1	chr5	127517617	127555085	37468	autosomal		0.00743629
NK	ENSG00000122692	1.00904e-07	-0.208599	0.045	0.061	SMU1	chr9	33041765	33076674	34909	autosomal		0.00741886
mono_c	ENSG00000140678	5.81989e-12	-0.229981	0.106	0.154	ITGAX	chr16	31355134	31382999	27865	autosomal		4.27902e-07
NK	ENSG00000160226	1.00547e-07	-0.13614	0.051	0.065	CFAP410	chr21	44328944	44339402	10458	autosomal		0.00739259
Treg	ENSG00000013725	2.14979e-12	-0.407638	0.201	0.288	CD6	chr11	60971680	61020377	48697	autosomal		1.58061e-07
CTL	ENSG00000063244	1.0032e-07	-0.420273	0.039	0.081	U2AF2	chr19	55654146	55674716	20570	autosomal		0.00737591
mono_c	ENSG00000167460	6.66594e-15	-0.229535	0.165	0.231	TPM4	chr19	16067021	16103002	35981	autosomal		4.90106e-10
CD4nc	ENSG00000175105	1.00166e-07	0.35615	0.017	0.019	ZNF654	chr3	88059255	88144660	85405	autosomal		0.00736459
CTL	ENSG00000162819	9.98301e-08	0.240415	0.058	0.08	BROX	chr1	222712553	222735196	22643	autosomal		0.00733991
CD4et	ENSG00000247134	9.96998e-08	-0.415168	0.01	0.02		chr8	32927913	33045445	117532	autosomal		0.00733033
CTL	ENSG00000165512	9.95986e-08	-0.141602	0.045	0.08	ZNF22	chr10	45000923	45005326	4403	autosomal		0.00732288
CD4nc	ENSG00000072062	9.95647e-08	0.238653	0.015	0.017	PRKACA	chr19	14091688	14118084	26396	autosomal		0.0073204
CD4nc	ENSG00000175073	9.95557e-08	0.352366	0.024	0.025	VCPIP1	chr8	66628487	66667231	38744	autosomal		0.00731974
CD4nc	ENSG00000149179	9.94002e-08	0.252189	0.011	0.014	CSTPP1	chr11	46936689	47164385	227696	autosomal		0.0073083
CD4nc	ENSG00000125741	9.93408e-08	0.402677	0.016	0.017	OPA3	chr19	45527767	45602212	74445	autosomal		0.00730393
CD4nc	ENSG00000167967	9.92505e-08	0.192302	0.016	0.02	E4F1	chr16	2223580	2235742	12162	autosomal		0.00729729
CD4et	ENSG00000183474	9.88635e-08	0.13503	0.023	0.028	GTF2H2C	chr5	69560191	69595221	35030	autosomal		0.00726884
CD4nc	ENSG00000181513	9.87546e-08	0.10793	0.018	0.022	ACBD4	chr17	45132600	45144181	11581	autosomal		0.00726083
CTL	ENSG00000114126	9.86633e-08	0.208453	0.072	0.097	TFDP2	chr3	141944428	142149544	205116	autosomal		0.00725412
CD4et	ENSG00000163380	9.86325e-08	0.283209	0.022	0.027	LMOD3	chr3	69106065	69123032	16967	autosomal		0.00725185
Treg	ENSG00000197976	2.20517e-12	-0.583839	0.061	0.117	AKAP17A	chrX	1591604	1602520	10916	X-PAR	escape	1.62133e-07
CD4nc	ENSG00000179598	9.85707e-08	-0.32129	0.012	0.021	PLD6	chr17	17200995	17206333	5338	autosomal		0.00724731
CTL	ENSG00000155438	9.85403e-08	0.339777	0.056	0.077	NIFK	chr2	121726945	121736911	9966	autosomal		0.00724508
CD4nc	ENSG00000272606	9.84326e-08	0.136289	0.03	0.035	PPP4R3B-DT	chr2	55617869	55618444	575	autosomal		0.00723716
Treg	ENSG00000110321	2.24743e-12	0.16659	0.294	0.318	EIF4G2	chr11	10797050	10808940	11890	autosomal		1.6524e-07
CD4nc	ENSG00000105135	9.83864e-08	-0.463426	0.015	0.025	ILVBL	chr19	15114984	15125786	10802	autosomal		0.00723376
CD4nc	ENSG00000205339	9.82669e-08	-0.104503	0.022	0.031	IPO7	chr11	9384652	9448127	63475	autosomal		0.00722498
CTL	ENSG00000075239	9.82228e-08	0.292988	0.071	0.091	ACAT1	chr11	108116695	108147603	30908	autosomal		0.00722174
CD4nc	ENSG00000172062	9.80091e-08	-0.413427	0.009	0.016	SMN1	chr5	70925030	70953942	28912	autosomal		0.00720602
mono_c	ENSG00000171777	7.14755e-10	-0.229	0.068	0.103	RASGRP4	chr19	38409051	38426305	17254	autosomal		5.25516e-05
CD4nc	ENSG00000196510	9.78945e-08	0.218076	0.026	0.028	ANAPC7	chr12	110372900	110403730	30830	autosomal		0.00719759
CD4et	ENSG00000198042	9.7775e-08	-0.426815	0.01	0.019	MAK16	chr8	33485182	33501262	16080	autosomal		0.00718881
CTL	ENSG00000157106	9.7375e-08	-0.259377	0.065	0.11	SMG1	chr16	18804860	18926408	121548	autosomal		0.0071594
CD4et	ENSG00000100365	9.73332e-08	0.238289	0.035	0.038	NCF4	chr22	36860988	36878017	17029	autosomal		0.00715633
CTL	ENSG00000154305	9.68011e-08	-0.576841	0.026	0.064	MIA3	chr1	222618097	222668007	49910	autosomal		0.0071172
CTL	ENSG00000123992	9.67355e-08	-0.209111	0.056	0.097	DNPEP	chr2	219372043	219400022	27979	autosomal		0.00711238
NK	ENSG00000197183	9.65076e-08	0.256513	0.052	0.052	NOL4L	chr20	32443059	32585333	142274	autosomal		0.00709562
NK	ENSG00000166797	9.64707e-08	0.105326	0.071	0.077	CIAO2A	chr15	64072565	64094262	21697	autosomal		0.00709291
CTL	ENSG00000165071	9.64679e-08	0.339796	0.042	0.061	TMEM71	chr8	132685007	132760712	75705	autosomal		0.00709271
CD4nc	ENSG00000099284	9.63226e-08	-0.292756	0.016	0.025	MACROH2A2	chr10	70052544	70112282	59738	autosomal		0.00708202
CD4et	ENSG00000188559	9.60797e-08	-0.181517	0.024	0.034	RALGAPA2	chr20	20389530	20712644	323114	autosomal		0.00706416
NK	ENSG00000189306	9.57377e-08	-0.123673	0.072	0.089	RRP7A	chr22	42508344	42519796	11452	autosomal		0.00703902
NK	ENSG00000075151	9.56812e-08	0.153574	0.06	0.064	EIF4G3	chr1	20806292	21177285	370993	autosomal		0.00703487
Treg	ENSG00000110717	2.29982e-12	-0.101226	0.198	0.255	NDUFS8	chr11	68030617	68036644	6027	autosomal		1.69092e-07
B_mem	ENSG00000171988	9.52609e-08	0.150397	0.219	0.246	JMJD1C	chr10	63167221	63521850	354629	autosomal		0.00700396
B_in	ENSG00000102096	2.77375e-09	0.103978	0.134	0.151	PIM2	chrX	48913182	48919024	5842	X-nonPAR	inactive	0.000203937
B_mem	ENSG00000164327	9.47885e-08	0.220049	0.165	0.184	RICTOR	chr5	38937920	39074402	136482	autosomal		0.00696923
mono_c	ENSG00000143376	5.24379e-11	-0.22807	0.107	0.152	SNX27	chr1	151612006	151699091	87085	autosomal		3.85545e-06
CD4nc	ENSG00000179134	9.46617e-08	-0.101758	0.022	0.03	SAMD4B	chr19	39342421	39385710	43289	autosomal		0.00695991
CD4et	ENSG00000269220	9.46258e-08	0.177063	0.013	0.017	LINC00528	chr22	17777322	17779481	2159	autosomal		0.00695726
CD4nc	ENSG00000075826	9.43135e-08	0.491378	0.014	0.015	SEC31B	chr10	100486646	100519864	33218	autosomal		0.00693431
CD4et	ENSG00000131791	9.42833e-08	0.305481	0.018	0.021	PRKAB2	chr1	147155106	147172550	17444	autosomal		0.00693209
B_mem	ENSG00000164548	9.40811e-08	0.203065	0.262	0.286	TRA2A	chr7	23504780	23532041	27261	autosomal		0.00691722
Treg	ENSG00000100225	2.48448e-12	0.223413	0.144	0.164	FBXO7	chr22	32474676	32498829	24153	autosomal		1.82669e-07
CD4nc	ENSG00000228037	9.37685e-08	0.426434	0.008	0.01		chr1	2581560	2584533	2973	autosomal		0.00689423
B_in	ENSG00000104964	3.91072e-08	0.10391	0.369	0.387	TLE5	chr19	3052910	3063107	10197	autosomal		0.00287532
mono_c	ENSG00000185236	1.26442e-15	-0.227782	0.097	0.15	RAB11B	chr19	8389981	8404434	14453	autosomal		9.29649e-11
Treg	ENSG00000163479	2.6617e-12	-0.140619	0.549	0.644	SSR2	chr1	156009048	156020951	11903	autosomal		1.95698e-07
CD4et	ENSG00000120798	9.32909e-08	0.176401	0.028	0.032	NR2C1	chr12	95020229	95073628	53399	autosomal		0.00685912
mono_c	ENSG00000008282	3.19556e-12	-0.227394	0.1	0.144	SYPL1	chr7	106090505	106112589	22084	autosomal		2.3495e-07
B_in	ENSG00000172590	1.0706e-07	0.103453	0.158	0.169	MRPL52	chr14	22829879	22835037	5158	autosomal		0.0078715
CD4et	ENSG00000145088	9.28879e-08	0.284102	0.017	0.019	EAF2	chr3	121835183	121886526	51343	autosomal		0.00682949
mono_c	ENSG00000151923	3.43319e-08	-0.227353	0.096	0.136	TIAL1	chr10	119571802	119597029	25227	autosomal		0.00252422
NK	ENSG00000140968	9.25903e-08	-0.193667	0.045	0.061	IRF8	chr16	85899116	85922606	23490	autosomal		0.00680761
NK	ENSG00000159176	9.24852e-08	0.111775	0.046	0.052	CSRP1	chr1	201483530	201509456	25926	autosomal		0.00679988
mono_c	ENSG00000028310	3.00548e-07	-0.227255	0.055	0.08	BRD9	chr5	850291	892801	42510	autosomal		0.0220975
NK	ENSG00000108256	9.18471e-08	0.337623	0.069	0.064	NUFIP2	chr17	29255839	29294148	38309	autosomal		0.00675296
NK	ENSG00000132394	9.15724e-08	0.127883	0.04	0.045	EEFSEC	chr3	128153481	128408646	255165	autosomal		0.00673277
CTL	ENSG00000111860	9.14273e-08	0.33583	0.049	0.071	CEP85L	chr6	118460772	118710075	249303	autosomal		0.0067221
CTL	ENSG00000115419	9.13772e-08	-0.346599	0.049	0.091	GLS	chr2	190880821	190965552	84731	autosomal		0.00671842
B_mem	ENSG00000105939	9.13622e-08	0.283575	0.146	0.151	ZC3HAV1	chr7	139043515	139132122	88607	autosomal		0.00671732
CD4et	ENSG00000087263	9.13068e-08	-0.391486	0.02	0.033	OGFOD1	chr16	56451521	56479104	27583	autosomal		0.00671324
B_mem	ENSG00000125652	9.09812e-08	-0.183471	0.217	0.281	ALKBH7	chr19	6372794	6375250	2456	autosomal		0.0066893
CD4nc	ENSG00000261544	9.09094e-08	0.238132	0.011	0.014		chr15	65766460	65767398	938	autosomal		0.00668402
CD4et	ENSG00000196110	9.07389e-08	-0.296338	0.025	0.038	ZNF699	chr19	9291140	9309838	18698	autosomal		0.00667149
CD4et	ENSG00000225938	9.06728e-08	-0.253803	0.018	0.028	S1PR1-DT	chr1	101234555	101236624	2069	autosomal		0.00666663
Treg	ENSG00000163597	2.70651e-12	-0.491263	0.142	0.22	SNHG16	chr17	76557727	76670985	113258	autosomal		1.98993e-07
CD4nc	ENSG00000160209	9.04417e-08	-0.105671	0.017	0.024	PDXK	chr21	43719094	43762307	43213	autosomal		0.00664963
NK	ENSG00000130703	9.03932e-08	0.141694	0.037	0.042	OSBPL2	chr20	62231922	62296213	64291	autosomal		0.00664607
NK	ENSG00000117758	9.03632e-08	0.112433	0.052	0.058	STX12	chr1	27773219	27824443	51224	autosomal		0.00664387
CD4nc	ENSG00000108773	9.01904e-08	-0.11935	0.022	0.031	KAT2A	chr17	42113111	42121367	8256	autosomal		0.00663116
CD4nc	ENSG00000185947	9.0073e-08	-0.215336	0.012	0.019	ZNF267	chr16	31873807	31917357	43550	autosomal		0.00662253
B_in	ENSG00000139343	8.91874e-10	0.102706	0.215	0.229	SNRPF	chr12	95858952	95903828	44876	autosomal		6.55742e-05
B_in	ENSG00000229833	3.53186e-08	0.102661	0.265	0.279	PET100	chr19	7629788	7631956	2168	autosomal		0.00259676
CTL	ENSG00000143442	8.98291e-08	0.92243	0.048	0.049	POGZ	chr1	151402724	151459494	56770	autosomal		0.0066046
CTL	ENSG00000204287	8.97751e-08	0.715214	0.093	0.089	HLA-DRA	chr6	32439878	32445046	5168	autosomal		0.00660063
Treg	ENSG00000111796	2.7929e-12	-0.660906	0.133	0.215	KLRB1	chr12	9594551	9607916	13365	autosomal		2.05345e-07
NK	ENSG00000170248	8.96432e-08	-0.219263	0.054	0.072	PDCD6IP	chr3	33798571	33869707	71136	autosomal		0.00659093
CD4nc	ENSG00000140416	8.94552e-08	0.203782	0.02	0.023	TPM1	chr15	63042620	63071915	29295	autosomal		0.0065771
mono_c	ENSG00000100568	3.71514e-13	-0.226827	0.131	0.187	VTI1B	chr14	67647085	67674820	27735	autosomal		2.73152e-08
Treg	ENSG00000087088	3.14918e-12	0.226772	0.32	0.335	BAX	chr19	48954815	48961798	6983	autosomal		2.3154e-07
CD4nc	ENSG00000174943	8.90963e-08	0.132753	0.015	0.019	KCTD13	chr16	29905012	29926236	21224	autosomal		0.00655071
CD4nc	ENSG00000109113	8.89578e-08	0.46983	0.018	0.019	RAB34	chr17	28714281	28718429	4148	autosomal		0.00654053
CD4et	ENSG00000182810	8.875e-08	0.102644	0.021	0.026	DDX28	chr16	68020916	68023232	2316	autosomal		0.00652525
CD4et	ENSG00000122483	8.86947e-08	0.123429	0.031	0.037	CCDC18	chr1	93179919	93278730	98811	autosomal		0.00652119
mono_c	ENSG00000149761	6.26291e-09	-0.226566	0.088	0.125	NUDT22	chr11	64225941	64230686	4745	autosomal		0.000460474
Treg	ENSG00000135624	3.1676e-12	-0.111156	0.154	0.206	CCT7	chr2	73233420	73253021	19601	autosomal		2.32894e-07
CD4et	ENSG00000118515	8.80101e-08	0.112647	0.017	0.022	SGK1	chr6	134169248	134318112	148864	autosomal		0.00647085
CTL	ENSG00000065357	8.78037e-08	0.349287	0.056	0.075	DGKA	chr12	55927319	55954027	26708	autosomal		0.00645568
NK	ENSG00000181610	8.77498e-08	-0.117361	0.061	0.077	MRPS23	chr17	57834781	57850056	15275	autosomal		0.00645172
CD4et	ENSG00000269609	8.76239e-08	0.137434	0.046	0.052	C10orf95-AS1	chr10	102449816	102461106	11290	autosomal		0.00644246
CD4et	ENSG00000071189	8.75206e-08	0.24757	0.026	0.03	SNX13	chr7	17790761	17940501	149740	autosomal		0.00643486
NK	ENSG00000144029	8.74524e-08	0.157007	0.093	0.097	MRPS5	chr2	95085369	95122006	36637	autosomal		0.00642985
Treg	ENSG00000147649	3.2206e-12	-0.10507	0.323	0.396	MTDH	chr8	97644184	97730260	86076	autosomal		2.36791e-07
mono_c	ENSG00000189266	3.24424e-10	-0.226486	0.097	0.138	PNRC2	chr1	23956839	23963462	6623	autosomal		2.3853e-05
CD4nc	ENSG00000104219	8.72188e-08	0.584059	0.025	0.022	ZDHHC2	chr8	17156482	17224799	68317	autosomal		0.00641267
NK	ENSG00000169696	8.66928e-08	0.106055	0.063	0.069	ASPSCR1	chr17	81976807	82017406	40599	autosomal		0.006374
CTL	ENSG00000129235	8.64901e-08	0.128416	0.059	0.085	TXNDC17	chr17	6640985	6644541	3556	autosomal		0.0063591
CD4et	ENSG00000134864	8.64272e-08	0.256797	0.009	0.012	GGACT	chr13	100530164	100589528	59364	autosomal		0.00635447
mono_c	ENSG00000183020	6.97086e-09	-0.226229	0.035	0.057	AP2A2	chr11	924881	1012245	87364	autosomal		0.000512525
CTL	ENSG00000140374	8.63681e-08	0.102684	0.061	0.087	ETFA	chr15	76188555	76311730	123175	autosomal		0.00635013
CD4et	ENSG00000027697	8.63608e-08	0.138594	0.041	0.047	IFNGR1	chr6	137197483	137219449	21966	autosomal		0.00634959
CD4et	ENSG00000186575	8.62535e-08	-0.135792	0.017	0.026	NF2	chr22	29603553	29698598	95045	autosomal		0.0063417
CTL	ENSG00000023287	8.60866e-08	-0.129124	0.052	0.089	RB1CC1	chr8	52622458	52745843	123385	autosomal		0.00632943
NK	ENSG00000224020	8.59548e-08	0.117599	0.045	0.05	MIR181A2HG	chr9	124658412	124698635	40223	autosomal		0.00631974
CD4et	ENSG00000286330	8.57108e-08	0.28458	0.024	0.027		chr13	74288070	74408810	120740	autosomal		0.0063018
CTL	ENSG00000188603	8.53229e-08	0.284513	0.067	0.086	CLN3	chr16	28474111	28495575	21464	autosomal		0.00627328
CD4et	ENSG00000107902	8.50811e-08	-0.183042	0.023	0.034	LHPP	chr10	124461823	124617888	156065	autosomal		0.0062555
mono_c	ENSG00000162819	1.95851e-07	-0.22618	0.073	0.104	BROX	chr1	222712553	222735196	22643	autosomal		0.0143997
mono_c	ENSG00000197451	1.9875e-08	-0.225742	0.083	0.119	HNRNPAB	chr5	178204533	178211163	6630	autosomal		0.00146129
CTL	ENSG00000105402	8.47975e-08	-0.250559	0.062	0.106	NAPA	chr19	47487637	47515091	27454	autosomal		0.00623465
mono_c	ENSG00000166848	4.10982e-07	-0.225707	0.114	0.153	TERF2IP	chr16	75647773	75761872	114099	autosomal		0.030217
CD4et	ENSG00000166908	8.45981e-08	0.322587	0.012	0.014	PIP4K2C	chr12	57591174	57603418	12244	autosomal		0.00621999
CD4et	ENSG00000273136	8.45146e-08	0.238264	0.012	0.015	NBPF26	chr1	120723945	120842229	118284	autosomal		0.00621385
Treg	ENSG00000084207	3.30042e-12	-0.270083	0.188	0.261	GSTP1	chr11	67583742	67586656	2914	autosomal		2.4266e-07
CD4et	ENSG00000065029	8.41789e-08	-0.326901	0.027	0.04	ZNF76	chr6	35258909	35295985	37076	autosomal		0.00618917
CD4et	ENSG00000116237	8.41739e-08	-0.222911	0.012	0.02	ICMT	chr1	6221193	6235972	14779	autosomal		0.0061888
NK	ENSG00000059377	8.40871e-08	0.284239	0.076	0.073	TBXAS1	chr7	139777051	140020325	243274	autosomal		0.00618242
mono_c	ENSG00000132305	7.94009e-08	-0.225424	0.058	0.085	IMMT	chr2	86143932	86195472	51540	autosomal		0.00583787
Treg	ENSG00000138326	3.34537e-12	-0.123647	0.99	0.995	RPS24	chr10	78033760	78056813	23053	autosomal		2.45965e-07
CD4nc	ENSG00000134058	8.38535e-08	-0.111594	0.009	0.014	CDK7	chr5	69234795	69277430	42635	autosomal		0.00616524
Treg	ENSG00000162434	3.40113e-12	0.158644	0.346	0.375	JAK1	chr1	64833223	65067754	234531	autosomal		2.50064e-07
CD4nc	ENSG00000160796	8.35546e-08	0.391192	0.014	0.015	NBEAL2	chr3	46979666	47009704	30038	autosomal		0.00614327
mono_c	ENSG00000169032	2.94038e-13	-0.225299	0.1	0.147	MAP2K1	chr15	66386837	66491656	104819	autosomal		2.16189e-08
CTL	ENSG00000162144	8.30402e-08	-0.195333	0.025	0.057	CYB561A3	chr11	61348754	61362283	13529	autosomal		0.00610545
CD4et	ENSG00000162430	8.30131e-08	-0.113583	0.012	0.018	SELENON	chr1	25800193	25818221	18028	autosomal		0.00610345
CD4nc	ENSG00000080603	8.29004e-08	0.148741	0.013	0.017	SRCAP	chr16	30698209	30741409	43200	autosomal		0.00609517
Treg	ENSG00000277734	3.46106e-12	0.192987	0.837	0.852	TRAC	chr14	22547506	22552156	4650	autosomal		2.54471e-07
Treg	ENSG00000175348	3.58688e-12	0.212352	0.15	0.17	TMEM9B	chr11	8947202	8965011	17809	autosomal		2.63722e-07
NK	ENSG00000196204	8.24802e-08	-0.207768	0.044	0.06	RNF216P1	chr7	4973988	5040675	66687	autosomal		0.00606428
CTL	ENSG00000141933	8.23371e-08	0.208344	0.055	0.078	TPGS1	chr19	507497	519654	12157	autosomal		0.00605376
B_mem	ENSG00000008282	8.22785e-08	-0.104978	0.266	0.325	SYPL1	chr7	106090505	106112589	22084	autosomal		0.00604945
mono_c	ENSG00000124177	9.01423e-09	-0.225078	0.03	0.053	CHD6	chr20	41402083	41618384	216301	autosomal		0.000662762
B_mem	ENSG00000272888	8.21747e-08	-0.205618	0.152	0.207	CHASERR	chr15	92819540	92899701	80161	autosomal		0.00604181
CTL	ENSG00000122644	8.20601e-08	0.171081	0.068	0.093	ARL4A	chr7	12686856	12690958	4102	autosomal		0.00603339
CTL	ENSG00000177189	8.20103e-08	0.873404	0.081	0.07	RPS6KA3	chrX	20149911	20267519	117608	X-nonPAR	inactive	0.00602973
Treg	ENSG00000114784	3.64968e-12	0.170249	0.19	0.215	EIF1B	chr3	40309707	40312424	2717	autosomal		2.68339e-07
CD4nc	ENSG00000076650	8.15973e-08	-0.318253	0.013	0.021	GPATCH1	chr19	33080899	33130542	49643	autosomal		0.00599936
Treg	ENSG00000042493	3.94128e-12	-0.740176	0.052	0.105	CAPG	chr2	85394753	85418432	23679	autosomal		2.89779e-07
CTL	ENSG00000168036	8.10412e-08	0.284186	0.12	0.136	CTNNB1	chr3	41194741	41260096	65355	autosomal		0.00595847
Treg	ENSG00000075142	4.28316e-12	0.135833	0.234	0.261	SRI	chr7	88205115	88226993	21878	autosomal		3.14915e-07
B_mem	ENSG00000119801	8.08622e-08	-0.189779	0.271	0.344	YPEL5	chr2	30146941	30160533	13592	autosomal		0.00594531
CD4et	ENSG00000257242	8.07827e-08	0.145264	0.034	0.04	LINC01619	chr12	91984976	92142914	157938	autosomal		0.00593947
mono_c	ENSG00000169740	6.43669e-08	-0.223817	0.03	0.05	ZNF32	chr10	43643860	43648881	5021	autosomal		0.00473251
CTL	ENSG00000096401	8.06409e-08	0.287562	0.049	0.07	CDC5L	chr6	44387706	44450425	62719	autosomal		0.00592904
mono_c	ENSG00000168438	9.81264e-14	-0.223534	0.122	0.175	CDC40	chr6	110180141	110254275	74134	autosomal		7.21464e-09
NK	ENSG00000142065	8.05576e-08	0.168963	0.067	0.071	ZFP14	chr19	36334453	36379201	44748	autosomal		0.00592292
CD4et	ENSG00000110665	8.05446e-08	0.21429	0.023	0.027	C11orf21	chr11	2295628	2303049	7421	autosomal		0.00592196
CD4nc	ENSG00000146834	8.05168e-08	0.284747	0.027	0.029	MEPCE	chr7	100428322	100434126	5804	autosomal		0.00591991
Treg	ENSG00000164548	4.30352e-12	0.102333	0.234	0.268	TRA2A	chr7	23504780	23532041	27261	autosomal		3.16412e-07
mono_c	ENSG00000007312	1.5358e-07	-0.223078	0.024	0.042	CD79B	chr17	63928738	63932336	3598	autosomal		0.0112918
CTL	ENSG00000103429	8.01383e-08	-0.373419	0.049	0.094	BFAR	chr16	14632931	14669236	36305	autosomal		0.00589209
B_in	ENSG00000147669	3.99889e-08	0.101957	0.107	0.119	POLR2K	chr8	100150623	100154003	3380	autosomal		0.00294014
B_mem	ENSG00000213465	8.00968e-08	-0.466488	0.075	0.125	ARL2	chr11	65014160	65022184	8024	autosomal		0.00588904
CTL	ENSG00000163947	7.99563e-08	-0.208117	0.049	0.09	ARHGEF3	chr3	56727418	57079329	351911	autosomal		0.0058787
Treg	ENSG00000168275	4.30581e-12	0.15236	0.079	0.102	COA6	chr1	234373456	234385080	11624	autosomal		3.1658e-07
CD4et	ENSG00000018610	7.99201e-08	0.180046	0.017	0.022	STEEP1	chrX	119538149	119565409	27260	X-nonPAR	inactive	0.00587604
CTL	ENSG00000121022	7.98864e-08	-0.204773	0.052	0.092	COPS5	chr8	67043079	67083783	40704	autosomal		0.00587357
CTL	ENSG00000198356	7.95848e-08	-0.155445	0.077	0.119	GET3	chr19	12737139	12748323	11184	autosomal		0.00585139
mono_c	ENSG00000125538	3.86431e-11	-0.222308	0.182	0.243	IL1B	chr2	112829751	112836816	7065	autosomal		2.84119e-06
B_mem	ENSG00000128524	7.92971e-08	-0.10519	0.292	0.357	ATP6V1F	chr7	128862856	128865847	2991	autosomal		0.00583024
mono_c	ENSG00000164442	1.82499e-14	-0.22117	0.165	0.232	CITED2	chr6	139371807	139374648	2841	autosomal		1.3418e-09
B_in	ENSG00000139644	2.5965e-08	-0.100433	0.217	0.255	TMBIM6	chr12	49707725	49764934	57209	autosomal		0.00190905
CD4nc	ENSG00000188786	7.90768e-08	-0.501992	0.009	0.017	MTF1	chr1	37809574	37859592	50018	autosomal		0.00581405
CD4nc	ENSG00000179119	7.89476e-08	0.226237	0.026	0.029	SPTY2D1	chr11	18606403	18634791	28388	autosomal		0.00580455
CD4nc	ENSG00000241743	7.88267e-08	0.33358	0.009	0.011	XACT	chrX	113616300	114059289	442989	X-nonPAR		0.00579566
B_mem	ENSG00000100100	7.88063e-08	0.261897	0.124	0.134	PIK3IP1	chr22	31281594	31292534	10940	autosomal		0.00579415
CD4nc	ENSG00000145391	7.87874e-08	-0.13454	0.006	0.011	SETD7	chr4	139495941	139606699	110758	autosomal		0.00579276
CD4nc	ENSG00000212719	7.87606e-08	0.333329	0.008	0.01	LINC02693	chr17	21428263	21574517	146254	autosomal		0.0057908
NK	ENSG00000224078	7.85351e-08	-0.205704	0.047	0.064	SNHG14	chr15	24978583	25420336	441753	autosomal		0.00577422
CD4et	ENSG00000146416	7.84078e-08	-0.148446	0.03	0.041	AIG1	chr6	143060496	143341058	280562	autosomal		0.00576485
CTL	ENSG00000160783	7.78451e-08	-0.24972	0.062	0.105	PMF1	chr1	156212993	156240042	27049	autosomal		0.00572348
mono_c	ENSG00000172663	6.68126e-07	-0.22042	0.066	0.092	TMEM134	chr11	67461710	67469272	7562	autosomal		0.0491233
mono_c	ENSG00000124762	7.09257e-15	-0.220229	0.153	0.217	CDKN1A	chr6	36676460	36687337	10877	autosomal		5.21474e-10
CTL	ENSG00000116918	7.77243e-08	-0.179978	0.046	0.082	TSNAX	chr1	231528541	231566524	37983	autosomal		0.0057146
CD4nc	ENSG00000143387	7.77108e-08	0.617481	0.009	0.01	CTSK	chr1	150794880	150809577	14697	autosomal		0.00571361
CD4et	ENSG00000119777	7.76471e-08	-0.211157	0.015	0.024	TMEM214	chr2	27032910	27041694	8784	autosomal		0.00570892
mono_c	ENSG00000134970	2.4316e-15	-0.219303	0.074	0.117	TMED7	chr5	115613210	115632992	19782	autosomal		1.78781e-10
B_mem	ENSG00000129667	7.7374e-08	0.239863	0.188	0.202	RHBDF2	chr17	76470891	76501790	30899	autosomal		0.00568885
mono_c	ENSG00000174744	7.59788e-11	-0.218509	0.087	0.128	BRMS1	chr11	66337333	66345125	7792	autosomal		5.58627e-06
CD4nc	ENSG00000241490	7.72494e-08	0.26494	0.011	0.014		chr3	114214313	114236204	21891	autosomal		0.00567968
CTL	ENSG00000132383	7.71524e-08	0.312175	0.036	0.055	RPA1	chr17	1829702	1900082	70380	autosomal		0.00567255
Treg	ENSG00000101158	4.3898e-12	-0.310039	0.068	0.114	NELFCD	chr20	58981208	58995133	13925	autosomal		3.22755e-07
Treg	ENSG00000164466	4.49724e-12	-0.318376	0.125	0.188	SFXN1	chr5	175477062	175529742	52680	autosomal		3.30655e-07
CTL	ENSG00000099917	7.70395e-08	-0.174433	0.046	0.083	MED15	chr22	20495913	20587632	91719	autosomal		0.00566425
CD4et	ENSG00000282851	7.70311e-08	0.158762	0.044	0.049	BISPR	chr19	17405686	17419324	13638	autosomal		0.00566364
mono_c	ENSG00000091542	4.50844e-07	-0.218499	0.067	0.096	ALKBH5	chr17	18183078	18209954	26876	autosomal		0.0331478
CD4et	ENSG00000272288	7.69724e-08	-0.17931	0.029	0.041	ILRUN-AS1	chr6	34696317	34697478	1161	autosomal		0.00565932
B_mem	ENSG00000155329	7.68278e-08	0.165769	0.093	0.111	ZCCHC10	chr5	132996985	133026604	29619	autosomal		0.00564868
mono_c	ENSG00000116044	3.32161e-12	-0.218151	0.097	0.142	NFE2L2	chr2	177218667	177392756	174089	autosomal		2.44218e-07
mono_c	ENSG00000122674	2.01584e-08	-0.216769	0.069	0.101	CCZ1	chr7	5898725	5926550	27825	autosomal		0.00148213
CD4et	ENSG00000127083	7.6124e-08	0.57763	0.011	0.012	OMD	chr9	92412380	92424471	12091	autosomal		0.00559694
CD4et	ENSG00000124279	7.59935e-08	-0.23556	0.01	0.017	FASTKD3	chr5	7859159	7869037	9878	autosomal		0.00558734
Treg	ENSG00000162704	4.63276e-12	-0.119352	0.309	0.382	ARPC5	chr1	183620846	183635783	14937	autosomal		3.40619e-07
mono_c	ENSG00000179921	9.31205e-15	-0.216739	0.119	0.172	GPBAR1	chr2	218259496	218263861	4365	autosomal		6.84659e-10
CD4nc	ENSG00000133243	7.5607e-08	0.260427	0.015	0.017	BTBD2	chr19	1985438	2034881	49443	autosomal		0.00555893
CD4et	ENSG00000173153	7.55231e-08	0.273879	0.02	0.023	ESRRA	chr11	64305497	64316743	11246	autosomal		0.00555276
CD4nc	ENSG00000137731	7.54505e-08	0.132737	0.012	0.016	FXYD2	chr11	117800844	117828698	27854	autosomal		0.00554742
Treg	ENSG00000108561	4.67109e-12	-0.182627	0.239	0.31	C1QBP	chr17	5432777	5448830	16053	autosomal		3.43437e-07
CD4nc	ENSG00000135956	7.53376e-08	0.292018	0.011	0.014	TMEM127	chr2	96248514	96266047	17533	autosomal		0.00553912
mono_c	ENSG00000088930	4.20716e-21	-0.216489	0.204	0.29	XRN2	chr20	21303331	21389825	86494	autosomal		3.09327e-16
CD4et	ENSG00000205078	7.50943e-08	-0.152819	0.026	0.037	SYCE1L	chr16	77199408	77213215	13807	autosomal		0.00552123
CD4et	ENSG00000047579	7.50289e-08	-0.13959	0.057	0.073	DTNBP1	chr6	15522807	15663058	140251	autosomal		0.00551642
Treg	ENSG00000138085	4.70271e-12	0.153452	0.236	0.258	ATRAID	chr2	27212041	27217178	5137	autosomal		3.45762e-07
CD4et	ENSG00000085274	7.46036e-08	-0.152533	0.013	0.02	MYNN	chr3	169773396	169789716	16320	autosomal		0.00548516
B_in	ENSG00000189266	7.45766e-08	-0.100557	0.118	0.146	PNRC2	chr1	23956839	23963462	6623	autosomal		0.00548317
B_mem	ENSG00000096746	7.44659e-08	-0.173015	0.184	0.239	HNRNPH3	chr10	68331174	68343193	12019	autosomal		0.00547503
Treg	ENSG00000147443	4.94096e-12	0.237845	0.315	0.327	DOK2	chr8	21908873	21913690	4817	autosomal		3.63279e-07
CD4nc	ENSG00000100342	7.42475e-08	0.306968	0.013	0.016	APOL1	chr22	36253071	36267530	14459	autosomal		0.00545897
mono_c	ENSG00000067064	4.21898e-10	-0.216459	0.077	0.113	IDI1	chr10	1039152	1049119	9967	autosomal		3.10196e-05
CTL	ENSG00000171456	7.39674e-08	-0.27322	0.043	0.082	ASXL1	chr20	32358330	32439319	80989	autosomal		0.00543838
mono_c	ENSG00000089693	1.20028e-08	-0.216455	0.118	0.162	MLF2	chr12	6747996	6767475	19479	autosomal		0.000882491
CTL	ENSG00000096063	7.32651e-08	-0.924043	0.016	0.053	SRPK1	chr6	35832966	35921342	88376	autosomal		0.00538674
NK	ENSG00000007520	7.31325e-08	-0.117519	0.089	0.107	TSR3	chr16	1349240	1351878	2638	autosomal		0.00537699
NK	ENSG00000117228	7.30306e-08	-0.16709	0.035	0.047	GBP1	chr1	89051882	89065360	13478	autosomal		0.0053695
B_in	ENSG00000106588	3.71785e-08	-0.100711	0.158	0.188	PSMA2	chr7	42916828	42932185	15357	autosomal		0.00273351
CTL	ENSG00000112297	7.27642e-08	-0.489613	0.026	0.062	CRYBG1	chr6	106360717	106572017	211300	autosomal		0.00534991
CD4nc	ENSG00000173890	7.27101e-08	-0.211072	0.014	0.021	GPR160	chr3	170037995	170085392	47397	autosomal		0.00534594
CTL	ENSG00000137714	7.25627e-08	0.238679	0.101	0.126	FDX1	chr11	110429948	110464884	34936	autosomal		0.0053351
CD4nc	ENSG00000101413	7.24759e-08	0.217715	0.011	0.014	RPRD1B	chr20	38033725	38127780	94055	autosomal		0.00532872
NK	ENSG00000189319	7.24744e-08	0.173651	0.069	0.072	FAM53B	chr10	124619292	124744378	125086	autosomal		0.0053286
CD4nc	ENSG00000040633	7.24614e-08	-0.102033	0.009	0.015	PHF23	chr17	7235029	7239722	4693	autosomal		0.00532765
NK	ENSG00000110651	7.23941e-08	0.129537	0.067	0.073	CD81	chr11	2376177	2397802	21625	autosomal		0.0053227
Treg	ENSG00000034713	5.06537e-12	0.136163	0.327	0.354	GABARAPL2	chr16	75566375	75577881	11506	autosomal		3.72426e-07
CD4et	ENSG00000184898	7.22253e-08	-0.40573	0.035	0.052	RBM43	chr2	151247940	151261863	13923	autosomal		0.0053103
CD4et	ENSG00000134146	7.21311e-08	0.302388	0.02	0.023	DPH6	chr15	35217345	35546193	328848	autosomal		0.00530337
Treg	ENSG00000165609	5.14724e-12	0.157689	0.138	0.165	NUDT5	chr10	12165330	12195891	30561	autosomal		3.78446e-07
mono_c	ENSG00000182944	4.4278e-10	-0.216454	0.12	0.166	EWSR1	chr22	29268009	29300525	32516	autosomal		3.2555e-05
CD4nc	ENSG00000119685	7.17427e-08	0.766105	0.011	0.01	TTLL5	chr14	75633625	75955079	321454	autosomal		0.00527481
Treg	ENSG00000128534	6.0152e-12	0.138582	0.268	0.299	LSM8	chr7	118184144	118204035	19891	autosomal		4.42261e-07
B_mem	ENSG00000105323	7.1512e-08	0.364367	0.193	0.191	HNRNPUL1	chr19	41262496	41307787	45291	autosomal		0.00525785
Treg	ENSG00000146285	6.35278e-12	-0.577872	0.047	0.094	SCML4	chr6	107702154	107824317	122163	autosomal		4.67082e-07
NK	ENSG00000081721	7.13267e-08	0.173311	0.066	0.069	DUSP12	chr1	161749758	161757238	7480	autosomal		0.00524423
CD4nc	ENSG00000136937	7.1114e-08	0.354281	0.013	0.015	NCBP1	chr9	97633668	97673748	40080	autosomal		0.00522859
CD4nc	ENSG00000138641	7.10287e-08	0.288566	0.018	0.02	HERC3	chr4	88592434	88708541	116107	autosomal		0.00522231
CTL	ENSG00000135426	7.08591e-08	-0.261041	0.045	0.086	TESPA1	chr12	54948015	54984762	36747	autosomal		0.00520985
CD4nc	ENSG00000179833	7.07272e-08	-0.237589	0.016	0.024	SERTAD2	chr2	64631621	64751005	119384	autosomal		0.00520015
NK	ENSG00000137574	7.07129e-08	0.230264	0.034	0.038	TGS1	chr8	55773446	55826445	52999	autosomal		0.0051991
NK	ENSG00000107897	7.06824e-08	0.204928	0.045	0.048	ACBD5	chr10	27168135	27243046	74911	autosomal		0.00519685
NK	ENSG00000112309	7.06537e-08	0.158616	0.058	0.062	B3GAT2	chr6	70856679	70957060	100381	autosomal		0.00519474
mono_c	ENSG00000104774	4.74385e-23	-0.214629	0.226	0.316	MAN2B1	chr19	12646511	12666742	20231	autosomal		3.48787e-18
CTL	ENSG00000108219	7.03372e-08	0.14895	0.103	0.13	TSPAN14	chr10	80454265	80533124	78859	autosomal		0.00517147
CTL	ENSG00000124177	7.03066e-08	-0.388285	0.043	0.087	CHD6	chr20	41402083	41618384	216301	autosomal		0.00516923
CD4nc	ENSG00000134107	7.02678e-08	0.423263	0.008	0.01	BHLHE40	chr3	4979437	4985323	5886	autosomal		0.00516637
CTL	ENSG00000060971	7.02323e-08	-0.414603	0.054	0.102	ACAA1	chr3	38103129	38137242	34113	autosomal		0.00516376
CD4nc	ENSG00000155363	7.02258e-08	0.284318	0.016	0.018	MOV10	chr1	112673141	112700756	27615	autosomal		0.00516328
CD4et	ENSG00000116005	7.02145e-08	-0.22089	0.015	0.024	PCYOX1	chr2	70257386	70281185	23799	autosomal		0.00516245
CTL	ENSG00000134899	7.018e-08	0.141522	0.059	0.087	ERCC5	chr13	102845831	102875995	30164	autosomal		0.00515992
CD8et	ENSG00000127184	7.01086e-08	-0.105991	0.561	0.692	COX7C	chr5	86617928	86620962	3034	autosomal		0.00515466
B_in	ENSG00000136279	8.62712e-10	-0.100854	0.18	0.217	DBNL	chr7	44044640	44069456	24816	autosomal		6.343e-05
CTL	ENSG00000167615	6.97835e-08	0.100499	0.085	0.118	LENG8	chr19	54449190	54462016	12826	autosomal		0.00513076
Treg	ENSG00000067900	6.47377e-12	0.263448	0.244	0.257	ROCK1	chr18	20944612	21111813	167201	autosomal		4.75977e-07
CTL	ENSG00000104231	6.946e-08	0.238917	0.067	0.09	ZFAND1	chr8	81701334	81732903	31569	autosomal		0.00510698
CD4nc	ENSG00000125817	6.94357e-08	-0.650015	0.006	0.013	CENPB	chr20	3783851	3786740	2889	autosomal		0.00510519
CD4nc	ENSG00000110090	6.94265e-08	0.321192	0.018	0.02	CPT1A	chr11	68754620	68844410	89790	autosomal		0.00510451
CD4nc	ENSG00000116786	6.94123e-08	-0.282102	0.008	0.014	PLEKHM2	chr1	15684320	15734769	50449	autosomal		0.00510347
CD4et	ENSG00000112031	6.93676e-08	0.245245	0.025	0.029	MTRF1L	chr6	152987362	153002709	15347	autosomal		0.00510018
Treg	ENSG00000144895	6.51132e-12	-0.163233	0.159	0.215	EIF2A	chr3	150546678	150586016	39338	autosomal		4.78738e-07
mono_c	ENSG00000152332	6.70481e-08	-0.214413	0.066	0.096	UHMK1	chr1	162497251	162529631	32380	autosomal		0.00492964
CD4et	ENSG00000170915	6.90102e-08	-0.20083	0.017	0.026	PAQR8	chr6	52361421	52407777	46356	autosomal		0.00507391
CD4nc	ENSG00000166974	6.89864e-08	-0.105043	0.03	0.04	MAPRE2	chr18	34976928	35143470	166542	autosomal		0.00507216
CD4et	ENSG00000164291	6.8942e-08	-0.129446	0.014	0.022	ARSK	chr5	95555101	95605102	50001	autosomal		0.00506889
NK	ENSG00000137880	6.89098e-08	0.154348	0.137	0.141	GCHFR	chr15	40764068	40767708	3640	autosomal		0.00506652
NK	ENSG00000106591	6.88331e-08	0.115506	0.049	0.055	MRPL32	chr7	42932376	42948958	16582	autosomal		0.00506088
CD4nc	ENSG00000123933	6.88171e-08	-0.200104	0.025	0.036	MXD4	chr4	2247432	2262109	14677	autosomal		0.00505971
CD4et	ENSG00000139178	6.85571e-08	0.181482	0.019	0.024	C1RL	chr12	7089587	7109238	19651	autosomal		0.00504059
B_in	ENSG00000110955	2.63311e-09	-0.102327	0.14	0.17	ATP5F1B	chr12	56638175	56645984	7809	autosomal		0.000193597
CTL	ENSG00000160058	6.85123e-08	0.256228	0.077	0.102	BSDC1	chr1	32364633	32394731	30098	autosomal		0.0050373
CD4nc	ENSG00000172939	6.84921e-08	0.272874	0.016	0.018	OXSR1	chr3	38165089	38255484	90395	autosomal		0.00503581
CD4et	ENSG00000125912	6.8447e-08	0.259552	0.029	0.033	NCLN	chr19	3185563	3209575	24012	autosomal		0.00503249
CD4et	ENSG00000121274	6.84024e-08	0.173458	0.031	0.036	TENT4B	chr16	50152911	50235310	82399	autosomal		0.00502922
CD4nc	ENSG00000144749	6.8393e-08	0.381854	0.013	0.015	LRIG1	chr3	66378797	66501263	122466	autosomal		0.00502853
CTL	ENSG00000165813	6.82944e-08	0.107647	0.071	0.102	CCDC186	chr10	114120862	114174232	53370	autosomal		0.00502127
CD4et	ENSG00000030582	6.82702e-08	-0.134129	0.042	0.056	GRN	chr17	44345246	44353106	7860	autosomal		0.0050195
CTL	ENSG00000107372	6.8169e-08	0.122783	0.068	0.097	ZFAND5	chr9	72351413	72365235	13822	autosomal		0.00501206
Treg	ENSG00000143401	6.56782e-12	0.219996	0.17	0.19	ANP32E	chr1	150218417	150236156	17739	autosomal		4.82893e-07
CD4nc	ENSG00000131475	6.80664e-08	0.224426	0.027	0.031	VPS25	chr17	42773449	42779599	6150	autosomal		0.00500451
B_in	ENSG00000079246	6.3945e-09	-0.102846	0.109	0.135	XRCC5	chr2	216107464	216206303	98839	autosomal		0.000470149
Treg	ENSG00000062194	6.65848e-12	0.119492	0.239	0.272	GPBP1	chr5	57173948	57264679	90731	autosomal		4.89558e-07
CTL	ENSG00000271109	6.79747e-08	-0.176775	0.077	0.123	LINC03049	chr19	34849046	34860747	11701	autosomal		0.00499777
mono_c	ENSG00000157916	2.53296e-13	-0.214391	0.163	0.222	RER1	chr1	2391775	2405442	13667	autosomal		1.86234e-08
CD4nc	ENSG00000263874	6.77315e-08	0.212735	0.015	0.018	LASP1NB	chr17	38925614	38929381	3767	autosomal		0.00497989
Treg	ENSG00000175416	6.9401e-12	0.153307	0.199	0.227	CLTB	chr5	176392501	176416539	24038	autosomal		5.10264e-07
CTL	ENSG00000232119	6.75124e-08	0.221884	0.082	0.105	MCTS1	chrX	120594010	120621159	27149	X-nonPAR	inactive	0.00496378
CD4nc	ENSG00000174276	6.73976e-08	0.207025	0.019	0.023	ZNHIT2	chr11	65116403	65117701	1298	autosomal		0.00495534
mono_c	ENSG00000137309	6.19278e-09	-0.214236	0.095	0.133	HMGA1	chr6	34236873	34246231	9358	autosomal		0.000455318
CTL	ENSG00000084234	6.69998e-08	-0.241641	0.042	0.078	APLP2	chr11	130068147	130144811	76664	autosomal		0.0049261
CD4et	ENSG00000046647	6.68729e-08	0.407233	0.022	0.023	GEMIN8	chrX	14006726	14029893	23167	X-nonPAR	escape	0.00491676
B_in	ENSG00000108639	1.48038e-09	-0.103306	0.173	0.213	SYNGR2	chr17	78168581	78173527	4946	autosomal		0.000108843
NK	ENSG00000118564	6.66816e-08	-0.119872	0.069	0.086	FBXL5	chr4	15604381	15681679	77298	autosomal		0.0049027
mono_c	ENSG00000126934	1.62771e-09	-0.212543	0.073	0.105	MAP2K2	chr19	4090321	4124122	33801	autosomal		0.000119676
CTL	ENSG00000120948	6.65471e-08	-0.417451	0.048	0.094	TARDBP	chr1	11012344	11030528	18184	autosomal		0.00489281
mono_c	ENSG00000142168	1.59763e-23	-0.212291	0.227	0.322	SOD1	chr21	31659666	31668931	9265	autosomal		1.17464e-18
NK	ENSG00000228242	6.64003e-08	-0.190224	0.019	0.029	XPC-AS1	chr3	14144637	14165978	21341	autosomal		0.00488201
Treg	ENSG00000256862	6.99327e-12	-1.01651	0.027	0.072	PARP11-AS1	chr12	3871579	3910385	38806	autosomal		5.14173e-07
CD4nc	ENSG00000070214	6.63712e-08	0.272721	0.025	0.027	SLC44A1	chr9	105244622	105439171	194549	autosomal		0.00487988
CD4et	ENSG00000157800	6.63551e-08	0.275542	0.03	0.033	SLC37A3	chr7	140293693	140404433	110740	autosomal		0.0048787
B_in	ENSG00000125835	5.46126e-09	-0.103783	0.25	0.292	SNRPB	chr20	2461634	2470853	9219	autosomal		0.000401534
CD4nc	ENSG00000185414	6.60747e-08	-0.154254	0.03	0.04	MRPL30	chr2	99181152	99199561	18409	autosomal		0.00485808
CTL	ENSG00000111412	6.59321e-08	1.04449	0.046	0.044	SPRING1	chr12	116710171	116738070	27899	autosomal		0.00484759
CD4et	ENSG00000160218	6.58872e-08	-0.137177	0.024	0.034	TRAPPC10	chr21	44012309	44106552	94243	autosomal		0.00484429
CTL	ENSG00000141252	6.57153e-08	0.283275	0.069	0.091	VPS53	chr17	508503	721717	213214	autosomal		0.00483165
CTL	ENSG00000177200	6.5492e-08	0.330848	0.09	0.106	CHD9	chr16	53054991	53329150	274159	autosomal		0.00481523
CD4nc	ENSG00000267571	6.54259e-08	0.451101	0.013	0.014		chr19	5911578	5913899	2321	autosomal		0.00481038
B_mem	ENSG00000133313	6.54013e-08	0.127472	0.108	0.132	CNDP2	chr18	74495816	74523454	27638	autosomal		0.00480857
NK	ENSG00000141682	6.51233e-08	-0.125921	0.119	0.144	PMAIP1	chr18	59899996	59904305	4309	autosomal		0.00478812
Treg	ENSG00000137714	7.12659e-12	0.215186	0.144	0.163	FDX1	chr11	110429948	110464884	34936	autosomal		5.23975e-07
mono_c	ENSG00000100380	3.37098e-21	-0.211345	0.218	0.306	ST13	chr22	40824535	40856639	32104	autosomal		2.47848e-16
NK	ENSG00000138835	6.47993e-08	-0.103985	0.093	0.111	RGS3	chr9	113444731	113597743	153012	autosomal		0.0047643
mono_c	ENSG00000121073	4.41171e-07	-0.211156	0.062	0.089	SLC35B1	chr17	49700934	49709014	8080	autosomal		0.0324367
mono_c	ENSG00000259865	1.376e-08	-0.210709	0.034	0.055		chr1	247187281	247188526	1245	autosomal		0.00101169
B_in	ENSG00000163683	2.56707e-09	-0.104347	0.224	0.267	SMIM14	chr4	39546336	39638902	92566	autosomal		0.000188741
CTL	ENSG00000204899	6.42526e-08	0.170476	0.046	0.071	MZT1	chr13	72708367	72727629	19262	autosomal		0.00472411
CD4et	ENSG00000018189	6.42462e-08	0.169814	0.018	0.022	RUFY3	chr4	70704204	70808619	104415	autosomal		0.00472364
CD4nc	ENSG00000076685	6.41967e-08	-0.12163	0.022	0.03	NT5C2	chr10	103087185	103277605	190420	autosomal		0.00472
mono_c	ENSG00000232533	2.44736e-08	-0.210669	0.053	0.08	FAM131B-AS2	chr7	143379683	143381036	1353	autosomal		0.0017994
NK	ENSG00000196704	6.41738e-08	-0.156581	0.097	0.12	AMZ2	chr17	68205481	68257712	52231	autosomal		0.00471831
CD4nc	ENSG00000175395	6.41468e-08	0.535278	0.009	0.01	ZNF25	chr10	37949573	37976647	27074	autosomal		0.00471633
CD4nc	ENSG00000181444	6.41169e-08	-0.100003	0.014	0.02	ZNF467	chr7	149764182	149773588	9406	autosomal		0.00471413
CD4et	ENSG00000175575	6.40597e-08	-0.148714	0.02	0.029	PAAF1	chr11	73876699	73931114	54415	autosomal		0.00470993
CTL	ENSG00000052841	6.39843e-08	-0.185338	0.055	0.093	TTC17	chr11	43358920	43494933	136013	autosomal		0.00470438
CD4nc	ENSG00000118518	6.39457e-08	0.356564	0.019	0.02	RNF146	chr6	127266726	127288567	21841	autosomal		0.00470154
CD4nc	ENSG00000111911	6.39317e-08	-0.182207	0.01	0.016	HINT3	chr6	125956770	125980244	23474	autosomal		0.00470052
CTL	ENSG00000137207	6.37144e-08	0.240905	0.051	0.075	YIPF3	chr6	43511832	43516985	5153	autosomal		0.00468454
NK	ENSG00000176261	6.35487e-08	0.118104	0.159	0.165	ZBTB8OS	chr1	32600172	32650903	50731	autosomal		0.00467235
Treg	ENSG00000112306	7.15623e-12	-0.116434	1	1	RPS12	chr6	132814569	132817564	2995	autosomal		5.26155e-07
CD4et	ENSG00000139722	6.34807e-08	0.117611	0.041	0.048	VPS37B	chr12	122865330	122896127	30797	autosomal		0.00466736
CTL	ENSG00000069974	6.32448e-08	-0.210357	0.072	0.118	RAB27A	chr15	55202966	55319113	116147	autosomal		0.00465001
CD4et	ENSG00000147416	6.31169e-08	-0.139408	0.025	0.035	ATP6V1B2	chr8	20197381	20226819	29438	autosomal		0.0046406
mono_c	ENSG00000112305	1.78055e-08	-0.209372	0.106	0.146	SMAP1	chr6	70667776	70862011	194235	autosomal		0.00130913
mono_c	ENSG00000119953	1.9169e-07	-0.208198	0.062	0.089	SMNDC1	chr10	110290730	110304938	14208	autosomal		0.0140938
Treg	ENSG00000115561	7.37645e-12	-0.146207	0.163	0.219	CHMP3	chr2	86503430	86563479	60049	autosomal		5.42346e-07
CD4et	ENSG00000053900	6.2878e-08	0.300505	0.031	0.034	ANAPC4	chr4	25377263	25418498	41235	autosomal		0.00462304
CTL	ENSG00000136450	6.28617e-08	0.157331	0.071	0.101	SRSF1	chr17	58000919	58007346	6427	autosomal		0.00462184
Treg	ENSG00000148672	7.95553e-12	0.210267	0.17	0.187	GLUD1	chr10	87050202	87094843	44641	autosomal		5.84922e-07
CD4et	ENSG00000118197	6.25066e-08	-0.260271	0.018	0.027	DDX59	chr1	200623896	200669907	46011	autosomal		0.00459573
CTL	ENSG00000182568	6.24593e-08	-0.523858	0.043	0.092	SATB1	chr3	18345377	18445621	100244	autosomal		0.00459225
Treg	ENSG00000099977	7.98908e-12	0.211984	0.323	0.341	DDT	chr22	23970542	23980525	9983	autosomal		5.87389e-07
NK	ENSG00000018510	6.22095e-08	0.138138	0.042	0.047	AGPS	chr2	177392746	177567024	174278	autosomal		0.00457389
CD4nc	ENSG00000262211	6.21089e-08	0.525814	0.018	0.017		chr5	55936143	55941727	5584	autosomal		0.0045665
CD4nc	ENSG00000175322	6.19483e-08	0.163989	0.01	0.013	ZNF519	chr18	14057457	14132490	75033	autosomal		0.00455469
CD4nc	ENSG00000122483	6.19365e-08	0.329684	0.026	0.027	CCDC18	chr1	93179919	93278730	98811	autosomal		0.00455382
CTL	ENSG00000144802	6.18557e-08	0.136562	0.054	0.081	NFKBIZ	chr3	101827991	101861022	33031	autosomal		0.00454788
CD4et	ENSG00000135148	6.17552e-08	0.37093	0.023	0.025	TRAFD1	chr12	112125538	112153604	28066	autosomal		0.00454049
B_mem	ENSG00000075142	6.16931e-08	-0.199625	0.16	0.214	SRI	chr7	88205115	88226993	21878	autosomal		0.00453592
mono_c	ENSG00000120708	2.8997e-20	-0.207726	0.279	0.372	TGFBI	chr5	136028988	136063818	34830	autosomal		2.13197e-15
CTL	ENSG00000109083	6.13514e-08	0.230691	0.075	0.102	IFT20	chr17	28328325	28335489	7164	autosomal		0.0045108
Treg	ENSG00000113648	8.52915e-12	0.10222	0.221	0.252	MACROH2A1	chr5	135334381	135399914	65533	autosomal		6.27097e-07
mono_c	ENSG00000165233	4.37116e-18	-0.206713	0.181	0.255	CARD19	chr9	93096217	93113283	17066	autosomal		3.21385e-13
CD4et	ENSG00000103253	6.11241e-08	0.405572	0.026	0.027	HAGHL	chr16	726936	735525	8589	autosomal		0.00449409
mono_c	ENSG00000145819	3.94078e-10	-0.205848	0.101	0.142	ARHGAP26	chr5	142770377	143229011	458634	autosomal		2.89742e-05
Treg	ENSG00000196329	8.58355e-12	-0.346482	0.139	0.206	GIMAP5	chr7	150722253	150750033	27780	autosomal		6.31097e-07
CD4nc	ENSG00000103245	6.06423e-08	0.2815	0.02	0.023	CIAO3	chr16	729760	741329	11569	autosomal		0.00445867
CD4et	ENSG00000171109	6.05303e-08	0.215479	0.015	0.02	MFN1	chr3	179347709	179394936	47227	autosomal		0.00445043
CD4nc	ENSG00000110888	6.05261e-08	0.25467	0.012	0.015	CAPRIN2	chr12	30709552	30823302	113750	autosomal		0.00445012
B_mem	ENSG00000225470	6.03682e-08	0.59229	0.191	0.154	JPX	chrX	73944182	74070408	126226	X-nonPAR	escape	0.00443851
CD4et	ENSG00000271964	6.03128e-08	0.224561	0.013	0.016		chr3	16314439	16314987	548	autosomal		0.00443444
CD4nc	ENSG00000148297	6.0256e-08	-0.164638	0.007	0.013	MED22	chr9	133338312	133348131	9819	autosomal		0.00443026
CTL	ENSG00000168887	5.99107e-08	0.410124	0.054	0.07	C2orf68	chr2	85605254	85612066	6812	autosomal		0.00440488
CTL	ENSG00000157303	5.98955e-08	-0.360569	0.033	0.072	SUSD3	chr9	93058688	93085133	26445	autosomal		0.00440376
CTL	ENSG00000178685	5.9892e-08	0.429226	0.055	0.071	PARP10	chr8	143977153	144012772	35619	autosomal		0.0044035
CD4nc	ENSG00000041880	5.98157e-08	-0.580491	0.005	0.011	PARP3	chr3	51942345	51948867	6522	autosomal		0.00439789
CD4et	ENSG00000163577	5.98017e-08	0.262314	0.019	0.024	EIF5A2	chr3	170888418	170908644	20226	autosomal		0.00439686
B_mem	ENSG00000169508	5.97513e-08	-0.214511	0.226	0.295	GPR183	chr13	99294539	99307399	12860	autosomal		0.00439315
CD4nc	ENSG00000164291	5.97455e-08	0.446981	0.016	0.017	ARSK	chr5	95555101	95605102	50001	autosomal		0.00439273
CD4nc	ENSG00000078142	5.95845e-08	0.164218	0.025	0.03	PIK3C3	chr18	41955234	42087830	132596	autosomal		0.00438089
CD4nc	ENSG00000226746	5.94092e-08	-0.171021	0.009	0.015	SMCR5	chr17	17776686	17779529	2843	autosomal		0.004368
B_in	ENSG00000111011	1.64016e-10	-0.104565	0.139	0.172	RSRC2	chr12	122503454	122527000	23546	autosomal		1.20591e-05
mono_c	ENSG00000182307	1.60968e-08	-0.20576	0.033	0.055	C8orf33	chr8	145052465	145066685	14220	autosomal		0.0011835
CD4et	ENSG00000284707	5.92572e-08	0.220089	0.025	0.029		chr7	97851688	97972985	121297	autosomal		0.00435683
CD4et	ENSG00000170871	5.91721e-08	-0.110014	0.017	0.024	KIAA0232	chr4	6781375	6884170	102795	autosomal		0.00435057
CD4nc	ENSG00000140688	5.90238e-08	0.173596	0.016	0.02	RUSF1	chr16	31489471	31509309	19838	autosomal		0.00433966
mono_c	ENSG00000070444	1.2946e-07	-0.205538	0.05	0.075	MNT	chr17	2384073	2401104	17031	autosomal		0.00951839
B_mem	ENSG00000265972	5.88528e-08	0.114252	0.764	0.799	TXNIP	chr1	145992435	145996579	4144	autosomal		0.00432709
mono_c	ENSG00000197329	6.74277e-09	-0.2054	0.096	0.133	PELI1	chr2	64092652	64144420	51768	autosomal		0.000495756
NK	ENSG00000166266	5.85581e-08	0.17962	0.05	0.054	CUL5	chr11	108008898	108107761	98863	autosomal		0.00430543
Treg	ENSG00000162910	8.83546e-12	0.164886	0.148	0.174	MRPL55	chr1	228106679	228109312	2633	autosomal		6.49619e-07
CD4et	ENSG00000138613	5.8479e-08	0.137561	0.022	0.027	APH1B	chr15	63276018	63309126	33108	autosomal		0.00429961
CD4et	ENSG00000067113	5.84618e-08	-0.137275	0.012	0.019	PLPP1	chr5	55424854	55534969	110115	autosomal		0.00429835
CD4et	ENSG00000006194	5.83785e-08	0.140666	0.03	0.036	ZNF263	chr16	3283283	3301401	18118	autosomal		0.00429222
CD4nc	ENSG00000165819	5.83316e-08	-0.186018	0.032	0.044	METTL3	chr14	21498133	21511342	13209	autosomal		0.00428877
mono_c	ENSG00000167978	4.83476e-17	-0.204463	0.254	0.339	SRRM2	chr16	2752626	2772538	19912	autosomal		3.55471e-12
CD4et	ENSG00000135736	5.80962e-08	-0.729009	0.007	0.015	CCDC102A	chr16	57512181	57536571	24390	autosomal		0.00427146
CD4et	ENSG00000268996	5.80907e-08	-0.210073	0.023	0.033	MAN1B1-DT	chr9	137084946	137086817	1871	autosomal		0.00427106
Treg	ENSG00000099783	8.99843e-12	0.107155	0.304	0.338	HNRNPM	chr19	8444767	8489114	44347	autosomal		6.61601e-07
CD4et	ENSG00000138172	5.7907e-08	0.193184	0.023	0.027	CALHM2	chr10	103446786	103452402	5616	autosomal		0.00425756
CD4et	ENSG00000196812	5.77687e-08	0.185666	0.012	0.016	ZSCAN16	chr6	28107689	28130082	22393	autosomal		0.00424739
CD4nc	ENSG00000198746	5.77545e-08	0.163253	0.013	0.017	GPATCH3	chr1	26890488	26900467	9979	autosomal		0.00424634
CD4nc	ENSG00000141384	5.77213e-08	0.281937	0.009	0.011	TAF4B	chr18	26226445	26391685	165240	autosomal		0.0042439
mono_c	ENSG00000188677	4.17724e-10	-0.204353	0.055	0.084	PARVB	chr22	43999211	44172939	173728	autosomal		3.07127e-05
NK	ENSG00000143393	5.75965e-08	-0.212293	0.037	0.051	PI4KB	chr1	151291797	151327715	35918	autosomal		0.00423473
CD4et	ENSG00000251369	5.75517e-08	-0.101372	0.01	0.017	ZNF550	chr19	57535257	57559863	24606	autosomal		0.00423143
B_mem	ENSG00000115232	5.75499e-08	-0.217971	0.118	0.167	ITGA4	chr2	181457202	181538940	81738	autosomal		0.0042313
CD4nc	ENSG00000063587	5.73332e-08	0.317605	0.01	0.013	ZNF275	chrX	153334147	153360110	25963	X-nonPAR	inactive	0.00421537
B_mem	ENSG00000117592	5.71447e-08	-0.115608	0.179	0.228	PRDX6	chr1	173477330	173488815	11485	autosomal		0.00420151
Treg	ENSG00000164543	9.22008e-12	-0.288127	0.169	0.238	STK17A	chr7	43582758	43650713	67955	autosomal		6.77897e-07
CD4et	ENSG00000155561	5.69409e-08	0.168675	0.011	0.015	NUP205	chr7	135557917	135648757	90840	autosomal		0.00418652
CD4nc	ENSG00000113552	5.67376e-08	-0.200292	0.016	0.024	GNPDA1	chr5	141991749	142013041	21292	autosomal		0.00417158
B_in	ENSG00000103187	2.43284e-09	-0.104639	0.289	0.339	COTL1	chr16	84565596	84618078	52482	autosomal		0.000178872
CTL	ENSG00000126768	5.64187e-08	-0.147358	0.048	0.083	TIMM17B	chrX	48893447	48898143	4696	X-nonPAR	inactive	0.00414813
NK	ENSG00000139436	5.64055e-08	-0.14967	0.082	0.102	GIT2	chr12	109929804	109996389	66585	autosomal		0.00414716
CTL	ENSG00000161179	5.62859e-08	0.159376	0.056	0.083	YDJC	chr22	21628089	21630064	1975	autosomal		0.00413836
CD4nc	ENSG00000018189	5.62351e-08	0.200531	0.013	0.017	RUFY3	chr4	70704204	70808619	104415	autosomal		0.00413463
Treg	ENSG00000175130	9.62623e-12	-0.696085	0.076	0.138	MARCKSL1	chr1	32333839	32336233	2394	autosomal		7.07759e-07
CTL	ENSG00000245849	5.60502e-08	-0.271284	0.052	0.094	RAD51-AS1	chr15	40686183	40695107	8924	autosomal		0.00412103
CTL	ENSG00000163938	5.6021e-08	0.122937	0.042	0.07	GNL3	chr3	52681156	52694497	13341	autosomal		0.00411889
CD4nc	ENSG00000111752	5.58474e-08	0.433756	0.014	0.016	PHC1	chr12	8913896	8941467	27571	autosomal		0.00410613
CTL	ENSG00000102910	5.57383e-08	-0.355497	0.058	0.104	LONP2	chr16	48244300	48363122	118822	autosomal		0.0040981
CD4nc	ENSG00000236830	5.57132e-08	0.247355	0.009	0.012	CBR3-AS1	chr21	36131767	36175815	44048	autosomal		0.00409626
CTL	ENSG00000181991	5.5668e-08	0.105672	0.062	0.091	MRPS11	chr15	88467453	88480776	13323	autosomal		0.00409293
CD4et	ENSG00000155313	5.56285e-08	0.113308	0.023	0.028	USP25	chr21	15729982	15880064	150082	autosomal		0.00409003
Treg	ENSG00000105401	9.72637e-12	0.126085	0.274	0.304	CDC37	chr19	10391133	10420121	28988	autosomal		7.15122e-07
CD4et	ENSG00000130396	5.54668e-08	0.175779	0.007	0.011	AFDN	chr6	167826893	167972023	145130	autosomal		0.00407814
CD4nc	ENSG00000119285	5.5445e-08	-0.377616	0.011	0.018	HEATR1	chr1	236549005	236604516	55511	autosomal		0.00407654
CD4nc	ENSG00000261098	5.53812e-08	-0.182285	0.013	0.02		chr11	107312132	107316271	4139	autosomal		0.00407185
CTL	ENSG00000057757	5.52938e-08	-0.274425	0.061	0.107	PITHD1	chr1	23778418	23788232	9814	autosomal		0.00406542
mono_c	ENSG00000135250	3.33678e-12	-0.203998	0.09	0.132	SRPK2	chr7	105110704	105399308	288604	autosomal		2.45334e-07
CTL	ENSG00000100092	5.50195e-08	-0.400981	0.056	0.106	SH3BP1	chr22	37634654	37656117	21463	autosomal		0.00404526
NK	ENSG00000168884	5.49794e-08	0.148872	0.089	0.093	TNIP2	chr4	2741648	2756342	14694	autosomal		0.00404231
mono_c	ENSG00000135378	6.17514e-07	-0.203937	0.045	0.067	PRRG4	chr11	32829927	32858120	28193	autosomal		0.0454021
Treg	ENSG00000165527	1.04969e-11	0.17303	0.39	0.412	ARF6	chr14	49893079	49897054	3975	autosomal		7.71775e-07
CD4nc	ENSG00000127511	5.46919e-08	-0.101465	0.008	0.013	SIN3B	chr19	16829398	16880353	50955	autosomal		0.00402116
CD4nc	ENSG00000112685	5.44158e-08	0.152352	0.015	0.019	EXOC2	chr6	485154	693139	207985	autosomal		0.00400087
Treg	ENSG00000172673	1.05901e-11	-1.06066	0.016	0.052	THEMIS	chr6	127708072	127918631	210559	autosomal		7.78628e-07
B_mem	ENSG00000166501	5.43443e-08	-0.211505	0.354	0.44	PRKCB	chr16	23835983	24220611	384628	autosomal		0.00399561
CD4et	ENSG00000104903	5.43002e-08	-0.268235	0.022	0.033	LYL1	chr19	13099033	13103161	4128	autosomal		0.00399237
CD4nc	ENSG00000134077	5.42565e-08	-0.176662	0.027	0.037	THUMPD3	chr3	9362971	9386791	23820	autosomal		0.00398916
CD4et	ENSG00000110422	5.41984e-08	-0.242517	0.022	0.033	HIPK3	chr11	33256672	33357023	100351	autosomal		0.00398488
CTL	ENSG00000213625	5.41426e-08	0.182595	0.041	0.066	LEPROT	chr1	65420587	65436007	15420	autosomal		0.00398078
CD4et	ENSG00000161091	5.40258e-08	-0.124741	0.023	0.032	MFSD12	chr19	3538261	3574290	36029	autosomal		0.00397219
mono_c	ENSG00000105220	1.01526e-07	-0.203915	0.084	0.119	GPI	chr19	34359480	34402413	42933	autosomal		0.0074646
mono_c	ENSG00000145860	4.82037e-11	-0.203528	0.132	0.18	RNF145	chr5	159157409	159210053	52644	autosomal		3.54413e-06
CTL	ENSG00000267519	5.39357e-08	0.176965	0.109	0.135	MIR23AHG	chr19	13823880	13842928	19048	autosomal		0.00396557
Treg	ENSG00000106733	1.0671e-11	-0.587883	0.087	0.15	NMRK1	chr9	75060573	75088217	27644	autosomal		7.84576e-07
CD4nc	ENSG00000197483	5.38019e-08	0.465819	0.011	0.012	ZNF628	chr19	55476617	55484487	7870	autosomal		0.00395573
NK	ENSG00000160993	5.36297e-08	-0.177013	0.031	0.043	ALKBH4	chr7	102456238	102464863	8625	autosomal		0.00394307
mono_c	ENSG00000100528	6.90178e-15	-0.203112	0.2	0.272	CNIH1	chr14	54423561	54441391	17830	autosomal		5.07447e-10
Treg	ENSG00000120963	1.07199e-11	0.174988	0.243	0.265	ZNF706	chr8	101177878	101206193	28315	autosomal		7.88171e-07
Treg	ENSG00000110200	1.0765e-11	0.334328	0.142	0.15	ANAPC15	chr11	72106378	72112780	6402	autosomal		7.91487e-07
NK	ENSG00000232442	5.30976e-08	-0.295903	0.042	0.06	MHENCR	chr20	63627179	63628824	1645	autosomal		0.00390395
NK	ENSG00000110080	5.30712e-08	-0.177585	0.06	0.079	ST3GAL4	chr11	126355640	126440344	84704	autosomal		0.00390201
CD4nc	ENSG00000109911	5.29967e-08	0.152036	0.02	0.024	ELP4	chr11	31509755	31790324	280569	autosomal		0.00389653
CTL	ENSG00000170142	5.28581e-08	0.483879	0.054	0.067	UBE2E1	chr3	23805955	23891640	85685	autosomal		0.00388634
Treg	ENSG00000169756	1.0968e-11	-0.421366	0.128	0.199	LIMS1	chr2	108533671	108687246	153575	autosomal		8.06409e-07
CD4nc	ENSG00000164068	5.27579e-08	0.540841	0.012	0.012	RNF123	chr3	49689538	49721529	31991	autosomal		0.00387897
CD4nc	ENSG00000130956	5.26864e-08	-0.175978	0.02	0.029	HABP4	chr9	96450169	96491336	41167	autosomal		0.00387371
CTL	ENSG00000071553	5.26824e-08	-1.11314	0.02	0.064	ATP6AP1	chrX	154428633	154436516	7883	X-nonPAR	inactive	0.00387342
B_mem	ENSG00000162961	5.23896e-08	0.263353	0.131	0.141	DPY30	chr2	31867809	32039805	171996	autosomal		0.00385189
CD4nc	ENSG00000237484	5.23681e-08	0.326077	0.01	0.013	LINC01684	chr21	24306939	24547942	241003	autosomal		0.00385031
CD4nc	ENSG00000185024	5.21728e-08	-0.137587	0.012	0.018	BRF1	chr14	105209286	105315589	106303	autosomal		0.00383596
CD4et	ENSG00000163785	5.19793e-08	-0.166084	0.017	0.025	RYK	chr3	134065303	134250859	185556	autosomal		0.00382172
CTL	ENSG00000140395	5.19466e-08	-0.164624	0.043	0.078	SKIC8	chr15	78277835	78299703	21868	autosomal		0.00381932
CD4nc	ENSG00000167536	5.19047e-08	-0.180292	0.011	0.018	DHRS13	chr17	28897781	28903079	5298	autosomal		0.00381624
CD4et	ENSG00000103642	5.18987e-08	-0.259112	0.02	0.031	LACTB	chr15	63121833	63142061	20228	autosomal		0.0038158
mono_c	ENSG00000174917	2.2538e-19	-0.20302	0.219	0.301	MICOS13	chr19	5678421	5680516	2095	autosomal		1.65708e-14
B_mem	ENSG00000152234	5.1735e-08	-0.136925	0.3	0.369	ATP5F1A	chr18	46080248	46104334	24086	autosomal		0.00380376
mono_c	ENSG00000100823	1.84447e-15	-0.203015	0.133	0.19	APEX1	chr14	20455191	20457772	2581	autosomal		1.35613e-10
CD4nc	ENSG00000254469	5.14185e-08	0.32724	0.018	0.02	XNDC1N	chr11	71865504	71928654	63150	autosomal		0.00378049
CD4et	ENSG00000146576	5.12105e-08	-0.116515	0.046	0.06	INTS15	chr7	6590021	6608726	18705	autosomal		0.0037652
Treg	ENSG00000169189	1.19488e-11	-0.364615	0.146	0.215	NSMCE1	chr16	27224994	27268772	43778	autosomal		8.78525e-07
Treg	ENSG00000059804	1.2062e-11	-0.222711	0.274	0.359	SLC2A3	chr12	7919230	8019007	99777	autosomal		8.86844e-07
mono_c	ENSG00000186184	5.83881e-28	-0.202669	0.327	0.444	POLR1D	chr13	27620742	27744237	123495	autosomal		4.29293e-23
CD4nc	ENSG00000168116	5.06856e-08	0.1148	0.013	0.017	KIAA1586	chr6	57046532	57055239	8707	autosomal		0.00372661
mono_c	ENSG00000149089	7.56604e-08	-0.20167	0.051	0.077	APIP	chr11	34853094	34916379	63285	autosomal		0.00556285
NK	ENSG00000177830	5.04887e-08	-0.302563	0.044	0.063	CHID1	chr11	867859	915058	47199	autosomal		0.00371213
Treg	ENSG00000138385	1.21635e-11	0.143944	0.249	0.275	SSB	chr2	169791933	169812064	20131	autosomal		8.94311e-07
CTL	ENSG00000169249	5.03577e-08	0.52444	0.068	0.078	ZRSR2	chrX	15790156	15830694	40538	X-nonPAR	escape	0.0037025
mono_c	ENSG00000203747	2.44135e-08	-0.201663	0.045	0.075	FCGR3A	chr1	161541759	161550968	9209	autosomal		0.00179498
CD4et	ENSG00000141646	5.01117e-08	-0.300164	0.021	0.032	SMAD4	chr18	51028528	51085045	56517	autosomal		0.00368441
CD4nc	ENSG00000095261	5.01098e-08	0.326317	0.016	0.018	PSMD5	chr9	120815496	120842951	27455	autosomal		0.00368427
CTL	ENSG00000100023	5.01015e-08	0.176815	0.056	0.084	PPIL2	chr22	21666000	21700015	34015	autosomal		0.00368367
NK	ENSG00000156931	5.00436e-08	-0.225134	0.035	0.05	VPS8	chr3	184812143	185052614	240471	autosomal		0.00367941
CD4et	ENSG00000187607	4.99948e-08	0.225545	0.023	0.027	ZNF286A	chr17	15699577	15720787	21210	autosomal		0.00367582
mono_c	ENSG00000224032	1.85891e-09	-0.201532	0.127	0.172	EPB41L4A-AS1	chr5	112160526	112164818	4292	autosomal		0.000136675
CD4et	ENSG00000124275	4.99693e-08	-0.313529	0.025	0.038	MTRR	chr5	7851186	7906025	54839	autosomal		0.00367394
CD4nc	ENSG00000147874	4.99578e-08	0.186053	0.02	0.023	HAUS6	chr9	19053141	19102904	49763	autosomal		0.0036731
mono_c	ENSG00000086504	5.42233e-10	-0.201083	0.102	0.143	MRPL28	chr16	366969	371289	4320	autosomal		3.98671e-05
mono_c	ENSG00000162368	1.10318e-15	-0.200912	0.148	0.209	CMPK1	chr1	47333790	47394866	61076	autosomal		8.111e-11
mono_c	ENSG00000136603	6.63859e-09	-0.200777	0.053	0.08	SKIL	chr3	170357342	170396835	39493	autosomal		0.000488096
CD4et	ENSG00000164403	4.93155e-08	0.206014	0.009	0.012	SHROOM1	chr5	132822141	132830659	8518	autosomal		0.00362588
CD4nc	ENSG00000095209	4.92414e-08	-0.107852	0.025	0.034	TMEM38B	chr9	105694541	105776629	82088	autosomal		0.00362042
CD4nc	ENSG00000155265	4.92374e-08	0.146953	0.011	0.014	GOLGA7B	chr10	97849843	97871580	21737	autosomal		0.00362013
Treg	ENSG00000095787	1.22324e-11	0.185188	0.136	0.157	WAC	chr10	28532493	28623112	90619	autosomal		8.99376e-07
mono_c	ENSG00000092108	1.37933e-11	-0.200661	0.116	0.162	SCFD1	chr14	30622291	30737694	115403	autosomal		1.01414e-06
[truncated: 9,942 more rows]

## Sheet: S. Table6
Supplementary Table 6: The proportion-based pseudobulk differential expression of LOY cells against non-LOY cells
celltype	gene_id	gene_name	prop_LOY0	prop_LOY1	effect	pvalue	padj
B-in	ENSG00000237491	LINC01409	0.0219158	0.0143091	-0.00760667	1.14445e-31	1.26409e-26
B-in	ENSG00000230368	FAM41C	0.0211751	0.0198269	-0.00134823	1.36818e-24	1.51121e-19
B-in	ENSG00000188976	NOC2L	0.0777772	0.0634257	-0.0143515	2.64408e-23	2.92049e-18
B-in	ENSG00000187608	ISG15	0.0920798	0.0781287	-0.0139512	4.79443e-24	5.29564e-19
B-in	ENSG00000186891	TNFRSF18	0.0158948	0.00495286	-0.0109419	2.15885e-24	2.38454e-19
B-in	ENSG00000078808	SDF4	0.0781868	0.0738192	-0.0043676	8.21075e-21	9.0691e-16
B-in	ENSG00000160087	UBE2J2	0.0772953	0.0551493	-0.0221461	1.61249e-30	1.78106e-25
B-in	ENSG00000131584	ACAP3	0.0247411	0.0189084	-0.00583263	1.62637e-26	1.79639e-21
B-in	ENSG00000169972	PUSL1	0.00957803	0.00680959	-0.00276844	3.33317e-20	3.68162e-15
B-in	ENSG00000127054	INTS11	0.0463276	0.0350578	-0.0112698	3.63318e-29	4.013e-24
B-in	ENSG00000224051	CPTP	0.0181158	0.0121775	-0.00593835	1.68793e-24	1.86439e-19
B-in	ENSG00000175756	AURKAIP1	0.172773	0.153957	-0.0188153	2.98287e-11	3.2947e-06
B-in	ENSG00000221978	CCNL2	0.0477023	0.0354345	-0.0122678	2.67055e-29	2.94973e-24
B-in	ENSG00000224870	MRPL20-AS1	0.0280242	0.0209388	-0.00708537	1.91506e-27	2.11526e-22
B-in	ENSG00000242485	MRPL20	0.102816	0.0819806	-0.0208355	2.69404e-24	2.97568e-19
B-in	ENSG00000160072	ATAD3B	0.0127052	0.00673116	-0.00597401	1.65953e-17	1.83301e-12
B-in	ENSG00000197785	ATAD3A	0.0156006	0.0185472	0.00294659	8.72664e-17	9.63892e-12
B-in	ENSG00000160075	SSU72	0.256933	0.205128	-0.0518042	9.46229e-13	1.04515e-07
B-in	ENSG00000215014	SSU72-AS1	0.0171226	0.0130991	-0.00402356	8.64189e-24	9.54531e-19
B-in	ENSG00000272106	nan	0.0182399	0.0222087	0.00396886	1.6314e-19	1.80194e-14
B-in	ENSG00000197530	MIB2	0.0583096	0.0552857	-0.00302383	8.92644e-26	9.85961e-21
B-in	ENSG00000248333	CDK11B	0.0509549	0.0527574	0.00180258	3.4243e-25	3.78228e-20
B-in	ENSG00000189339	SLC35E2B	0.0427198	0.0478508	0.00513096	5.26773e-25	5.81842e-20
B-in	ENSG00000008128	CDK11A	0.0928316	0.0691262	-0.0237054	8.01705e-28	8.85515e-23
B-in	ENSG00000008130	NADK	0.0420985	0.031293	-0.0108054	8.32674e-36	9.19721e-31
B-in	ENSG00000078369	GNB1	0.0624857	0.0541335	-0.00835213	4.45056e-29	4.91582e-24
B-in	ENSG00000067606	PRKCZ	0.0120092	0.0234193	0.0114101	3.51188e-12	3.87902e-07
B-in	ENSG00000162585	FAAP20	0.202608	0.157684	-0.0449239	1.41119e-11	1.55871e-06
B-in	ENSG00000157933	SKI	0.0161513	0.0121145	-0.00403677	1.94015e-24	2.14297e-19
B-in	ENSG00000157916	RER1	0.0935639	0.0598998	-0.0336641	9.13392e-36	1.00888e-30
B-in	ENSG00000157911	PEX10	0.0160434	0.0167526	0.000709292	3.63739e-27	4.01764e-22
B-in	ENSG00000272449	nan	0.044952	0.0363425	-0.00860953	1.03701e-27	1.14542e-22
B-in	ENSG00000238164	TNFRSF14-AS1	0.0159962	0.00913699	-0.00685925	1.44294e-27	1.59378e-22
B-in	ENSG00000157873	TNFRSF14	0.247189	0.194936	-0.0522535	1.28705e-10	1.42159e-05
B-in	ENSG00000162591	MEGF6	0.0087733	0.0068458	-0.00192751	6.52072e-13	7.2024e-08
B-in	ENSG00000158109	TPRG1L	0.0131634	0.0127276	-0.000435871	2.86655e-22	3.16622e-17
B-in	ENSG00000116213	WRAP73	0.0199934	0.0171477	-0.0028457	7.56803e-24	8.35919e-19
B-in	ENSG00000130764	LRRC47	0.0291393	0.0208662	-0.00827303	7.86838e-27	8.69094e-22
B-in	ENSG00000116198	CEP104	0.0294858	0.0310024	0.00151667	3.68723e-26	4.07269e-21
B-in	ENSG00000198912	C1orf174	0.031809	0.0262786	-0.00553032	1.3269e-25	1.46562e-20
B-in	ENSG00000069424	KCNAB2	0.0522028	0.0449939	-0.00720889	2.0671e-26	2.2832e-21
B-in	ENSG00000162408	NOL9	0.0236129	0.0158988	-0.00771416	6.31595e-28	6.97622e-23
B-in	ENSG00000204859	ZBTB48	0.016431	0.0096745	-0.00675653	4.9042e-26	5.41689e-21
B-in	ENSG00000041988	THAP3	0.016665	0.0156607	-0.00100437	7.05146e-27	7.78862e-22
B-in	ENSG00000171735	CAMTA1	0.0913965	0.0752036	-0.0161929	3.15375e-24	3.48345e-19
B-in	ENSG00000049245	VAMP3	0.0252727	0.0285921	0.00331939	5.16956e-23	5.70999e-18
B-in	ENSG00000116288	PARK7	0.272175	0.227472	-0.0447031	4.35845e-10	4.81408e-05
B-in	ENSG00000142599	RERE	0.104722	0.0752752	-0.0294466	1.41168e-26	1.55925e-21
B-in	ENSG00000074800	ENO1	0.250857	0.190099	-0.060758	1.57052e-13	1.7347e-08
B-in	ENSG00000049239	H6PD	0.0173155	0.0155298	-0.00178566	1.09231e-19	1.2065e-14
B-in	ENSG00000171612	SLC25A33	0.0235277	0.0183281	-0.00519957	4.75627e-26	5.25349e-21
B-in	ENSG00000171608	PIK3CD	0.0317235	0.0288654	-0.00285808	4.97803e-27	5.49843e-22
B-in	ENSG00000171603	CLSTN1	0.035567	0.0290423	-0.0065247	4.855e-28	5.36255e-23
B-in	ENSG00000178585	CTNNBIP1	0.0213513	0.0191231	-0.00222816	4.76812e-20	5.26658e-15
B-in	ENSG00000162441	LZIC	0.0313899	0.0298258	-0.00156411	1.23552e-28	1.36468e-23
B-in	ENSG00000173614	NMNAT1	0.0125833	0.00787397	-0.00470928	8.99483e-21	9.93515e-16
B-in	ENSG00000130939	UBE4B	0.0230361	0.0167005	-0.00633552	3.83588e-30	4.23688e-25
B-in	ENSG00000142657	PGD	0.0198597	0.0201503	0.000290594	1.46758e-23	1.621e-18
B-in	ENSG00000175279	CENPS	0.0147926	0.00713124	-0.00766136	1.59027e-25	1.75651e-20
B-in	ENSG00000160049	DFFA	0.0346409	0.0254574	-0.00918351	6.28257e-31	6.93935e-26
B-in	ENSG00000142655	PEX14	0.012743	0.00968602	-0.00305698	5.39255e-17	5.95629e-12
B-in	ENSG00000120948	TARDBP	0.0916888	0.0739257	-0.0177631	9.16028e-29	1.01179e-23
B-in	ENSG00000116649	SRM	0.060374	0.045088	-0.0152859	1.1267e-32	1.24449e-27
B-in	ENSG00000171824	EXOSC10	0.0294815	0.0270988	-0.00238269	1.80353e-27	1.99207e-22
B-in	ENSG00000198793	MTOR	0.0119819	0.015748	0.00376605	2.97526e-14	3.28629e-09
B-in	ENSG00000120942	UBIAD1	0.033776	0.0222515	-0.0115245	2.32256e-31	2.56536e-26
B-in	ENSG00000132879	FBXO44	0.0457118	0.0248056	-0.0209062	3.22347e-34	3.56045e-29
B-in	ENSG00000116663	FBXO6	0.0155564	0.00815074	-0.00740565	1.57236e-22	1.73673e-17
B-in	ENSG00000116670	MAD2L2	0.0538089	0.0418011	-0.0120078	4.1102e-32	4.53988e-27
B-in	ENSG00000177674	AGTRAP	0.0270966	0.0155449	-0.0115517	3.53806e-35	3.90793e-30
B-in	ENSG00000177000	MTHFR	0.0383999	0.0228133	-0.0155866	3.87026e-36	4.27486e-31
B-in	ENSG00000011021	CLCN6	0.0217842	0.0103069	-0.0114773	4.2083e-32	4.64824e-27
B-in	ENSG00000285646	nan	0.0343846	0.0323719	-0.0020127	2.2396e-23	2.47373e-18
B-in	ENSG00000116685	KIAA2013	0.0228777	0.0211576	-0.00172009	3.72448e-24	4.11383e-19
B-in	ENSG00000116688	MFN2	0.0111215	0.010572	-0.000549479	5.65458e-16	6.2457e-11
B-in	ENSG00000116691	MIIP	0.0503269	0.038109	-0.0122179	4.54063e-27	5.0153e-22
B-in	ENSG00000028137	TNFRSF1B	0.0339751	0.0277024	-0.00627266	5.91919e-28	6.53798e-23
B-in	ENSG00000048707	VPS13D	0.0222743	0.0115692	-0.0107051	2.58013e-30	2.84986e-25
B-in	ENSG00000116731	PRDM2	0.201537	0.182252	-0.0192845	6.61625e-10	7.30791e-05
B-in	ENSG00000142634	EFHD2	0.0429267	0.0336051	-0.00932164	1.66746e-34	1.84178e-29
B-in	ENSG00000116138	DNAJC16	0.0225386	0.011803	-0.0107356	1.97212e-27	2.17829e-22
B-in	ENSG00000116771	AGMAT	0.0120247	0.00901335	-0.0030114	1.26113e-19	1.39297e-14
B-in	ENSG00000197312	DDI2	0.0171465	0.024455	0.00730848	2.81904e-14	3.11374e-09
B-in	ENSG00000116786	PLEKHM2	0.0175131	0.0122276	-0.00528549	5.72194e-22	6.32011e-17
B-in	ENSG00000179743	SPEN-AS1	0.0362355	0.0289221	-0.0073134	5.97655e-30	6.60134e-25
B-in	ENSG00000065526	SPEN	0.0446301	0.0486787	0.00404862	4.76468e-26	5.26278e-21
B-in	ENSG00000116809	ZBTB17	0.0196013	0.0241353	0.00453401	4.31783e-22	4.76922e-17
B-in	ENSG00000037637	FBXO42	0.0234473	0.0190614	-0.00438591	5.32531e-24	5.88202e-19
B-in	ENSG00000055070	SZRD1	0.0705268	0.0528409	-0.0176859	4.45656e-32	4.92245e-27
B-in	ENSG00000157191	NECAP2	0.114899	0.0997807	-0.0151183	2.13412e-18	2.35722e-13
B-in	ENSG00000219481	NBPF1	0.0189836	0.0137927	-0.00519086	7.10293e-22	7.84547e-17
B-in	ENSG00000238142	nan	0.0807983	0.0641333	-0.016665	1.63424e-21	1.80508e-16
B-in	ENSG00000272426	nan	0.0134399	0.0163022	0.0028623	6.37501e-19	7.04146e-14
B-in	ENSG00000159363	ATP13A2	0.0183185	0.0232562	0.00493768	6.02589e-18	6.65583e-13
B-in	ENSG00000117118	SDHB	0.079441	0.0489817	-0.0304593	8.57779e-33	9.47451e-28
B-in	ENSG00000159339	PADI4	0.0118408	0.00591284	-0.00592792	3.05799e-22	3.37767e-17
B-in	ENSG00000179051	RCC2	0.0394827	0.0221929	-0.0172898	4.447e-35	4.91189e-30
B-in	ENSG00000127481	UBR4	0.0155297	0.0147975	-0.000732213	8.4358e-25	9.31768e-20
B-in	ENSG00000127463	EMC1	0.00951055	0.0111916	0.00168109	4.54081e-18	5.01551e-13
B-in	ENSG00000053372	MRTO4	0.0382593	0.0254553	-0.012804	2.65403e-33	2.93148e-28
B-in	ENSG00000053371	AKR7A2	0.0722588	0.0622211	-0.0100377	5.51797e-24	6.09482e-19
B-in	ENSG00000077549	CAPZB	0.249714	0.198865	-0.0508498	7.61291e-12	8.40876e-07
B-in	ENSG00000173436	MICOS10	0.183958	0.165677	-0.0182805	1.7182e-09	0.000189782
B-in	ENSG00000162542	TMCO4	0.0116491	0.00866543	-0.0029837	7.0097e-17	7.74249e-12
B-in	ENSG00000090432	MUL1	0.0187767	0.0143705	-0.00440616	3.34386e-23	3.69342e-18
B-in	ENSG00000244038	DDOST	0.0955427	0.0861111	-0.00943154	5.70277e-18	6.29893e-13
B-in	ENSG00000127483	HP1BP3	0.177425	0.16394	-0.0134849	3.09512e-10	3.41869e-05
B-in	ENSG00000075151	EIF4G3	0.0343161	0.0334194	-0.000896622	5.68258e-27	6.27664e-22
B-in	ENSG00000117298	ECE1	0.0211808	0.0134004	-0.00778038	7.73911e-30	8.54816e-25
B-in	ENSG00000090686	USP48	0.0512842	0.0384908	-0.0127933	1.71186e-26	1.89082e-21
B-in	ENSG00000218510	LINC00339	0.0376078	0.036466	-0.00114183	2.24487e-25	2.47955e-20
B-in	ENSG00000230068	CDC42-IT1	0.0109213	0.0104171	-0.000504183	1.53324e-16	1.69352e-11
B-in	ENSG00000004487	KDM1A	0.0169571	0.0163306	-0.000626554	2.73565e-24	3.02164e-19
B-in	ENSG00000169641	LUZP1	0.0178006	0.0132592	-0.00454139	1.67331e-29	1.84823e-24
B-in	ENSG00000125944	HNRNPR	0.173182	0.132502	-0.0406804	3.65938e-18	4.04193e-13
B-in	ENSG00000117318	ID3	0.0666934	0.0496064	-0.017087	1.68118e-29	1.85693e-24
B-in	ENSG00000197880	MDS2	0.0241749	0.015439	-0.00873592	4.25587e-26	4.70078e-21
B-in	ENSG00000236810	ELOA-AS1	0.0139968	0.00722242	-0.0067744	3.16261e-20	3.49323e-15
B-in	ENSG00000011007	ELOA	0.0396978	0.0308677	-0.00883018	5.56201e-26	6.14346e-21
B-in	ENSG00000057757	PITHD1	0.082903	0.0708057	-0.0120973	6.9956e-25	7.72692e-20
B-in	ENSG00000011009	LYPLA2	0.0345227	0.0441539	0.00963121	9.68829e-16	1.07011e-10
B-in	ENSG00000117305	HMGCL	0.0235195	0.0112647	-0.0122548	4.97188e-30	5.49164e-25
B-in	ENSG00000188822	CNR2	0.0773835	0.0792976	0.00191412	6.30144e-20	6.96019e-15
B-in	ENSG00000189266	PNRC2	0.146106	0.0871795	-0.0589261	2.83928e-23	3.13609e-18
B-in	ENSG00000188529	SRSF10	0.203032	0.168573	-0.0344597	6.06679e-12	6.70101e-07
B-in	ENSG00000001461	NIPAL3	0.0313309	0.0211011	-0.0102298	8.06211e-29	8.90492e-24
B-in	ENSG00000117602	RCAN3	0.0758842	0.0535306	-0.0223535	7.05337e-27	7.79073e-22
B-in	ENSG00000264443	ENSG00000264443	0.0250801	0.0297885	0.00470847	4.84455e-27	5.351e-22
B-in	ENSG00000169504	CLIC4	0.041699	0.0392233	-0.00247566	3.47845e-26	3.84209e-21
B-in	ENSG00000020633	RUNX3	0.0472513	0.0431671	-0.00408423	3.43213e-27	3.79093e-22
B-in	ENSG00000117616	RSRP1	0.336043	0.264541	-0.0715028	3.93424e-10	4.34553e-05
B-in	ENSG00000183726	TMEM50A	0.102531	0.0749538	-0.0275772	6.85248e-24	7.56884e-19
B-in	ENSG00000204178	MACO1	0.0287614	0.0191156	-0.00964579	5.20624e-34	5.7505e-29
B-in	ENSG00000157978	LDLRAP1	0.0208014	0.0196171	-0.00118421	2.08463e-20	2.30255e-15
B-in	ENSG00000117640	MTFR1L	0.0249244	0.021275	-0.00364939	1.92888e-28	2.13052e-23
B-in	ENSG00000117632	STMN1	0.0560043	0.0511432	-0.00486112	5.6477e-23	6.23811e-18
B-in	ENSG00000142684	ZNF593	0.0432625	0.0401709	-0.0030916	4.05655e-31	4.48062e-26
B-in	ENSG00000158062	UBXN11	0.0231435	0.0211576	-0.00198584	2.8025e-27	3.09548e-22
B-in	ENSG00000169442	CD52	0.988394	0.972166	-0.016228	2.1885e-07	0.0241729
B-in	ENSG00000117682	DHDDS	0.0160931	0.0110485	-0.00504468	6.09493e-27	6.73209e-22
B-in	ENSG00000117676	RPS6KA1	0.0541301	0.0462647	-0.00786534	2.16125e-27	2.38718e-22
B-in	ENSG00000117713	ARID1A	0.0729168	0.0565497	-0.0163671	8.41774e-25	9.29773e-20
B-in	ENSG00000142751	GPN2	0.0160816	0.00852787	-0.00755369	8.00042e-24	8.83679e-19
B-in	ENSG00000198746	GPATCH3	0.0156677	0.00855439	-0.00711328	5.0005e-23	5.52326e-18
B-in	ENSG00000090273	NUDC	0.1269	0.111985	-0.0149152	5.84181e-18	6.45252e-13
B-in	ENSG00000142784	WDTC1	0.028784	0.0200252	-0.00875883	5.67849e-31	6.27211e-26
B-in	ENSG00000186501	TMEM222	0.047565	0.0380633	-0.00950165	4.36402e-29	4.82023e-24
B-in	ENSG00000142765	SYTL1	0.154015	0.111384	-0.0426303	6.21152e-22	6.86087e-17
B-in	ENSG00000158195	WASF2	0.211581	0.177949	-0.0336322	3.06148e-12	3.38152e-07
B-in	ENSG00000000938	FGR	0.0809874	0.0649293	-0.0160581	3.37371e-25	3.72639e-20
B-in	ENSG00000126709	IFI6	0.0419022	0.0449576	0.00305538	1.52472e-17	1.68412e-12
B-in	ENSG00000009780	FAM76A	0.0340477	0.0337913	-0.00025637	3.3239e-24	3.67138e-19
B-in	ENSG00000117758	STX12	0.0465427	0.0369037	-0.00963898	2.48133e-31	2.74073e-26
B-in	ENSG00000117751	PPP1R8	0.0296804	0.0341139	0.00443347	2.41543e-26	2.66794e-21
B-in	ENSG00000130775	THEMIS2	0.0176656	0.0214964	0.00383078	8.02366e-19	8.86246e-14
B-in	ENSG00000117748	RPA2	0.0864765	0.048932	-0.0375445	3.90684e-37	4.31526e-32
B-in	ENSG00000158161	EYA3	0.0188579	0.0138207	-0.00503721	1.35268e-27	1.49409e-22
B-in	ENSG00000126698	DNAJC8	0.164907	0.15778	-0.0071272	8.87462e-11	9.80237e-06
B-in	ENSG00000130770	ATP5IF1	0.270609	0.242844	-0.0277648	1.6253e-07	0.0179521
B-in	ENSG00000270605	nan	0.0153561	0.0095631	-0.00579299	2.92859e-24	3.23475e-19
B-in	ENSG00000204138	PHACTR4	0.0463692	0.0370202	-0.009349	1.53724e-26	1.69795e-21
B-in	ENSG00000180198	RCC1	0.0151434	0.00950204	-0.0056414	2.04036e-23	2.25366e-18
B-in	ENSG00000180098	TRNAU1AP	0.040965	0.035137	-0.00582796	8.52017e-27	9.41086e-22
B-in	ENSG00000197989	SNHG12	0.0618596	0.0381399	-0.0237197	2.11382e-35	2.3348e-30
B-in	ENSG00000120656	TAF12	0.0621097	0.0385182	-0.0235915	4.40501e-31	4.86551e-26
B-in	ENSG00000162419	GMEB1	0.0275256	0.0314201	0.00389451	1.55058e-22	1.71268e-17
B-in	ENSG00000198492	YTHDF2	0.080465	0.0643662	-0.0160989	4.95326e-28	5.47107e-23
B-in	ENSG00000159023	EPB41	0.129164	0.122026	-0.0071377	1.32334e-14	1.46168e-09
B-in	ENSG00000116350	SRSF4	0.13075	0.118075	-0.0126752	1.10692e-18	1.22264e-13
B-in	ENSG00000116353	MECR	0.013325	0.0027913	-0.0105337	1.37511e-26	1.51887e-21
B-in	ENSG00000186056	MATN1-AS1	0.0164311	0.0128535	-0.00357764	4.75009e-21	5.24667e-16
B-in	ENSG00000134644	PUM1	0.0684804	0.0398665	-0.0286139	6.01849e-38	6.64766e-33
B-in	ENSG00000060688	SNRNP40	0.0437859	0.0395337	-0.0042522	5.2697e-25	5.82059e-20
B-in	ENSG00000121766	ZCCHC17	0.0531025	0.0465356	-0.0065669	1.26483e-31	1.39705e-26
B-in	ENSG00000162517	PEF1	0.0507225	0.0302631	-0.0204594	1.8943e-29	2.09233e-24
B-in	ENSG00000184007	PTP4A2	0.191586	0.144344	-0.0472415	8.58595e-18	9.48353e-13
B-in	ENSG00000121774	KHDRBS1	0.167176	0.127315	-0.0398606	3.39865e-17	3.75394e-12
B-in	ENSG00000121775	TMEM39B	0.0212889	0.0102935	-0.0109954	3.07257e-30	3.39378e-25
B-in	ENSG00000025800	KPNA6	0.0548958	0.0415084	-0.0133874	5.86739e-28	6.48077e-23
B-in	ENSG00000084652	TXLNA	0.0166097	0.0180084	0.0013987	1.74949e-20	1.93239e-15
B-in	ENSG00000160050	CCDC28B	0.0221872	0.0181715	-0.00401573	1.50657e-30	1.66406e-25
B-in	ENSG00000160055	TMEM234	0.0103996	0.0120206	0.00162099	3.04684e-14	3.36535e-09
B-in	ENSG00000084623	EIF3I	0.198184	0.169102	-0.029081	1.92791e-11	2.12945e-06
B-in	ENSG00000182866	LCK	0.0607438	0.0535636	-0.00718014	9.12443e-25	1.00783e-19
B-in	ENSG00000116478	HDAC1	0.144409	0.112976	-0.0314327	1.27891e-17	1.41261e-12
B-in	ENSG00000175130	MARCKSL1	0.221973	0.174329	-0.0476439	4.94514e-15	5.4621e-10
B-in	ENSG00000160058	BSDC1	0.0880167	0.0669562	-0.0210604	1.62997e-23	1.80037e-18
B-in	ENSG00000176261	ZBTB8OS	0.0944539	0.0784746	-0.0159793	1.26791e-21	1.40045e-16
B-in	ENSG00000162521	RBBP4	0.13386	0.111479	-0.0223808	1.19067e-14	1.31515e-09
B-in	ENSG00000162520	SYNC	0.0338804	0.0354796	0.00159916	4.12594e-23	4.55727e-18
B-in	ENSG00000134684	YARS1	0.0353873	0.0201679	-0.0152194	1.16601e-32	1.2879e-27
B-in	ENSG00000116497	S100PBP	0.0310389	0.0271313	-0.00390759	6.24211e-32	6.89466e-27
B-in	ENSG00000004455	AK2	0.0533851	0.0443235	-0.00906163	1.34494e-27	1.48554e-22
B-in	ENSG00000160094	ZNF362	0.016723	0.0119192	-0.00480379	5.51394e-20	6.09037e-15
B-in	ENSG00000163866	SMIM12	0.048932	0.0382633	-0.0106687	2.02076e-32	2.23201e-27
B-in	ENSG00000243749	TMEM35B	0.032289	0.0257134	-0.00657566	6.50614e-25	7.1863e-20
B-in	ENSG00000163867	ZMYM6	0.0218971	0.0226886	0.000791442	1.98744e-20	2.19521e-15
B-in	ENSG00000116560	SFPQ	0.265783	0.211064	-0.0547191	1.02518e-10	1.13236e-05
B-in	ENSG00000146463	ZMYM4	0.0133984	0.0107693	-0.00262917	9.65652e-21	1.0666e-15
B-in	ENSG00000142687	KIAA0319L	0.026859	0.0174649	-0.00939412	3.11138e-33	3.43664e-28
B-in	ENSG00000239636	TFAP2E-AS1	0.0205524	0.0166328	-0.0039196	1.24822e-26	1.3787e-21
B-in	ENSG00000126067	PSMB2	0.0795067	0.0814402	0.00193348	1.90352e-16	2.10251e-11
B-in	ENSG00000134698	AGO4	0.012855	0.00767925	-0.00517576	2.76782e-23	3.05717e-18
B-in	ENSG00000092847	AGO1	0.0246481	0.0162562	-0.00839195	2.67521e-34	2.95488e-29
B-in	ENSG00000126070	AGO3	0.0451886	0.0355767	-0.00961189	6.29631e-35	6.95453e-30
B-in	ENSG00000116863	ADPRS	0.0185029	0.0166281	-0.00187474	2.91489e-21	3.21961e-16
B-in	ENSG00000054116	TRAPPC3	0.0794492	0.0813966	0.00194742	5.53887e-17	6.11791e-12
B-in	ENSG00000116871	MAP7D1	0.0435054	0.0274804	-0.0160249	5.81813e-38	6.42636e-33
B-in	ENSG00000054118	THRAP3	0.251366	0.2039	-0.0474662	4.62794e-11	5.11174e-06
B-in	ENSG00000196182	STK40	0.0277266	0.0322101	0.00448353	1.25357e-28	1.38462e-23
B-in	ENSG00000181817	LSM10	0.227993	0.183407	-0.0445862	8.1638e-13	9.01724e-08
B-in	ENSG00000116898	MRPS15	0.0854318	0.077102	-0.00832978	3.36792e-25	3.72e-20
B-in	ENSG00000163874	ZC3H12A	0.0277916	0.0146467	-0.0131449	4.4768e-33	4.9448e-28
B-in	ENSG00000163875	MEAF6	0.171234	0.129476	-0.0417576	1.61196e-18	1.78048e-13
B-in	ENSG00000134697	GNL2	0.0357002	0.0271303	-0.00856986	2.08157e-26	2.29918e-21
B-in	ENSG00000116922	AIRIM	0.0201889	0.0169357	-0.00325321	8.89917e-29	9.82949e-24
B-in	ENSG00000196449	YRDC	0.0156658	0.00522768	-0.0104381	7.94914e-23	8.78014e-18
B-in	ENSG00000197982	C1orf122	0.0647365	0.0486939	-0.0160426	2.27901e-30	2.51726e-25
B-in	ENSG00000188786	MTF1	0.0148845	0.01718	0.00229549	5.38331e-15	5.94609e-10
B-in	ENSG00000204084	INPP5B	0.0161619	0.014097	-0.00206495	1.15876e-23	1.2799e-18
B-in	ENSG00000183431	SF3A3	0.0468859	0.0445637	-0.00232223	7.1515e-26	7.89911e-21
B-in	ENSG00000183520	UTP11	0.0143201	0.0106626	-0.00365742	2.05211e-21	2.26664e-16
B-in	ENSG00000116954	RRAGC	0.0464026	0.0313585	-0.0150441	1.51857e-31	1.67732e-26
B-in	ENSG00000214114	MYCBP	0.0266684	0.0256828	-0.000985613	2.94637e-26	3.25438e-21
B-in	ENSG00000174574	AKIRIN1	0.0764892	0.0648029	-0.0116864	9.91086e-26	1.09469e-20
B-in	ENSG00000168653	NDUFS5	0.205824	0.17836	-0.0274637	1.36161e-10	1.50396e-05
B-in	ENSG00000127603	MACF1	0.106166	0.0744559	-0.0317096	2.42114e-26	2.67425e-21
B-in	ENSG00000090621	PABPC4	0.104557	0.0943551	-0.0102022	1.22352e-20	1.35142e-15
B-in	ENSG00000084072	PPIE	0.0605437	0.0513054	-0.00923831	9.18259e-29	1.01425e-23
B-in	ENSG00000131236	CAP1	0.207819	0.135745	-0.0720741	1.56495e-23	1.72854e-18
B-in	ENSG00000131238	PPT1	0.0438004	0.0356456	-0.0081548	3.87614e-28	4.28135e-23
B-in	ENSG00000117000	RLF	0.0166092	0.0111167	-0.00549249	1.44522e-25	1.5963e-20
B-in	ENSG00000259943	ZMPSTE24-DT	0.0102643	0.00636887	-0.00389542	1.36986e-16	1.51307e-11
B-in	ENSG00000084073	ZMPSTE24	0.0120965	0.0105553	-0.00154124	9.30262e-17	1.02751e-11
B-in	ENSG00000049089	COL9A2	0.0188235	0.0148562	-0.00396729	1.56996e-24	1.73408e-19
B-in	ENSG00000084070	SMAP2	0.230937	0.20877	-0.0221669	7.50604e-09	0.000829072
B-in	ENSG00000066136	NFYC	0.0482923	0.0474816	-0.000810692	8.07626e-24	8.92055e-19
B-in	ENSG00000171793	CTPS1	0.013571	0.0163419	0.00277088	7.03847e-20	7.77427e-15
B-in	ENSG00000010803	SCMH1	0.0120439	0.0075003	-0.00454364	5.01015e-21	5.53391e-16
B-in	ENSG00000198815	FOXJ3	0.0251358	0.0140711	-0.0110647	3.2238e-27	3.56081e-22
B-in	ENSG00000127125	PPCS	0.118577	0.0839513	-0.0346261	1.83679e-25	2.0288e-20
B-in	ENSG00000186409	CCDC30	0.0119469	0.00842909	-0.0035178	4.52734e-23	5.00063e-18
B-in	ENSG00000171960	PPIH	0.0852748	0.0518197	-0.0334551	8.19042e-31	9.04665e-26
B-in	ENSG00000117385	P3H1	0.0175948	0.0129948	-0.00460006	1.99886e-21	2.20782e-16
B-in	ENSG00000164008	C1orf50	0.0217053	0.0143563	-0.00734899	8.15733e-32	9.0101e-27
B-in	ENSG00000177868	SVBP	0.0728461	0.0636341	-0.00921203	3.14851e-24	3.47766e-19
B-in	ENSG00000117394	SLC2A1	0.0460866	0.0443192	-0.00176738	2.12229e-24	2.34415e-19
B-in	ENSG00000117395	EBNA1BP2	0.042964	0.02771	-0.015254	4.23876e-31	4.68188e-26
B-in	ENSG00000066322	ELOVL1	0.0349083	0.0238103	-0.011098	1.92438e-29	2.12555e-24
B-in	ENSG00000159479	MED8	0.0224557	0.00881519	-0.0136405	5.26322e-33	5.81344e-28
B-in	ENSG00000198198	SZT2	0.0209728	0.0236957	0.0027229	6.82584e-20	7.53941e-15
B-in	ENSG00000236200	KDM4A-AS1	0.0224216	0.0127063	-0.00971527	8.82331e-32	9.7457e-27
B-in	ENSG00000126091	ST3GAL3	0.0172842	0.00708518	-0.010199	1.20323e-29	1.32901e-24
B-in	ENSG00000132768	DPH2	0.0223428	0.0115066	-0.0108362	1.18404e-28	1.30782e-23
B-in	ENSG00000117410	ATP6V0B	0.179127	0.126064	-0.0530639	4.49475e-20	4.96464e-15
B-in	ENSG00000178028	DMAP1	0.0457529	0.0401852	-0.00556771	5.21705e-26	5.76244e-21
B-in	ENSG00000117419	ERI3	0.0445629	0.0362821	-0.00828081	2.42212e-27	2.67532e-22
B-in	ENSG00000187147	RNF220	0.0353761	0.0290678	-0.00630827	2.0009e-32	2.21007e-27
B-in	ENSG00000198520	ARMH1	0.0841779	0.0629092	-0.0212687	4.62297e-26	5.10625e-21
B-in	ENSG00000173846	PLK3	0.0184305	0.0116938	-0.00673667	1.99361e-19	2.20203e-14
B-in	ENSG00000117425	PTCH2	0.0141632	0.0115671	-0.00259614	5.60638e-18	6.19247e-13
B-in	ENSG00000070785	EIF2B3	0.0189648	0.00771222	-0.0112526	3.70614e-24	4.09358e-19
B-in	ENSG00000126088	UROD	0.0369211	0.0280594	-0.00886172	8.15511e-28	9.00764e-23
B-in	ENSG00000132781	MUTYH	0.0253023	0.0346533	0.009351	1.04149e-20	1.15037e-15
B-in	ENSG00000132773	TOE1	0.0258074	0.0334596	0.00765216	1.25368e-20	1.38474e-15
B-in	ENSG00000070759	TESK2	0.0163192	0.0110173	-0.00530185	3.87952e-26	4.28509e-21
B-in	ENSG00000117450	PRDX1	0.138701	0.113655	-0.0250462	1.25931e-15	1.39096e-10
B-in	ENSG00000117448	AKR1A1	0.123156	0.0942117	-0.028944	2.99948e-23	3.31305e-18
B-in	ENSG00000132780	NASP	0.102851	0.071999	-0.0308517	9.8366e-26	1.08649e-20
B-in	ENSG00000159592	GPBP1L1	0.0585841	0.0416806	-0.0169035	2.1203e-32	2.34196e-27
B-in	ENSG00000159596	TMEM69	0.029002	0.0204317	-0.00857034	2.48048e-29	2.73979e-24
B-in	ENSG00000197429	IPP	0.0102457	0.0103884	0.000142671	2.34193e-17	2.58675e-12
B-in	ENSG00000085998	POMGNT1	0.0304328	0.0193897	-0.0110431	1.47188e-29	1.62575e-24
B-in	ENSG00000132128	LRRC41	0.018644	0.0153701	-0.00327391	4.48134e-28	4.94982e-23
B-in	ENSG00000117481	NSUN4	0.0146442	0.0123627	-0.00228146	1.87505e-24	2.07106e-19
B-in	ENSG00000079277	MKNK1	0.0315036	0.0387442	0.00724063	7.90368e-22	8.72994e-17
B-in	ENSG00000123472	ATPAF1	0.0346253	0.0208676	-0.0137576	8.87582e-35	9.8037e-30
B-in	ENSG00000159658	EFCAB14	0.0807801	0.0614622	-0.019318	2.69578e-26	2.97759e-21
B-in	ENSG00000162373	BEND5	0.0582151	0.0458511	-0.0123639	3.88471e-30	4.29081e-25
B-in	ENSG00000185104	FAF1	0.0175818	0.0111247	-0.00645704	4.74828e-30	5.24466e-25
B-in	ENSG00000123091	RNF11	0.015456	0.0118243	-0.00363173	1.69734e-19	1.87479e-14
B-in	ENSG00000085832	EPS15	0.0798138	0.0631213	-0.0166925	1.09907e-26	1.21397e-21
B-in	ENSG00000117859	OSBPL9	0.0419849	0.0418379	-0.000147036	3.73036e-25	4.12034e-20
B-in	ENSG00000078618	NRDC	0.0885246	0.0604008	-0.0281239	2.7838e-24	3.07482e-19
B-in	ENSG00000117862	TXNDC12	0.0824487	0.0634552	-0.0189935	3.73581e-26	4.12635e-21
B-in	ENSG00000198841	KTI12	0.0310726	0.025739	-0.00533353	3.60371e-29	3.98045e-24
B-in	ENSG00000134717	BTF3L4	0.0899993	0.073426	-0.0165734	1.99412e-23	2.20258e-18
B-in	ENSG00000134748	PRPF38A	0.0587492	0.0561032	-0.00264599	2.64532e-19	2.92186e-14
B-in	ENSG00000134744	TUT4	0.14081	0.117922	-0.0228879	4.9689e-16	5.48835e-11
B-in	ENSG00000116157	GPX7	0.022546	0.0126881	-0.00985789	5.03146e-29	5.55744e-24
B-in	ENSG00000182183	SHISAL2A	0.0805662	0.0569694	-0.0235967	5.69355e-27	6.28875e-22
B-in	ENSG00000162378	ZYG11B	0.0155784	0.0189709	0.00339249	1.10133e-19	1.21647e-14
B-in	ENSG00000121310	ECHDC2	0.0274678	0.0292226	0.00175474	5.54303e-21	6.1225e-16
B-in	ENSG00000116171	SCP2	0.149702	0.120786	-0.0289169	2.66547e-18	2.94412e-13
B-in	ENSG00000157184	CPT2	0.0132732	0.014159	0.000885777	1.8576e-12	2.05179e-07
B-in	ENSG00000162384	CZIB	0.0463773	0.0458296	-0.000547677	1.17361e-25	1.2963e-20
B-in	ENSG00000162385	MAGOH	0.14134	0.0953521	-0.0459877	7.93766e-24	8.76746e-19
B-in	ENSG00000230138	LINC02812	0.0174575	0.0144772	-0.00298023	2.97764e-21	3.28892e-16
B-in	ENSG00000058799	YIPF1	0.0129016	0.00976339	-0.00313818	9.99225e-23	1.10368e-17
B-in	ENSG00000081870	IFT25	0.0634527	0.0536485	-0.00980426	6.22936e-27	6.88058e-22
B-in	ENSG00000116209	TMEM59	0.207732	0.164416	-0.0433164	6.76093e-15	7.46772e-10
B-in	ENSG00000116205	TCEANC2	0.0140451	0.00764132	-0.00640382	2.19568e-19	2.42521e-14
B-in	ENSG00000116221	MRPL37	0.0377018	0.0361317	-0.00157007	1.00718e-27	1.11247e-22
B-in	ENSG00000243725	TTC4	0.0150804	0.0109174	-0.00416306	2.56446e-22	2.83255e-17
B-in	ENSG00000162402	USP24	0.027875	0.0243593	-0.00351575	8.39626e-31	9.27401e-26
B-in	ENSG00000162600	OMA1	0.03207	0.0360643	0.00399429	1.62723e-23	1.79734e-18
B-in	ENSG00000162601	MYSM1	0.029863	0.0225404	-0.00732257	6.45951e-26	7.13479e-21
B-in	ENSG00000172456	FGGY	0.0117795	0.00932268	-0.00245677	1.42415e-23	1.57303e-18
B-in	ENSG00000162604	TM2D1	0.10047	0.0900865	-0.010384	3.41581e-17	3.7729e-12
B-in	ENSG00000132849	PATJ	0.0218034	0.0151906	-0.00661284	1.69123e-30	1.86803e-25
B-in	ENSG00000162607	USP1	0.0636736	0.0532721	-0.0104015	9.60367e-28	1.06076e-22
B-in	ENSG00000125703	ATG4C	0.0448246	0.0331024	-0.0117221	9.50224e-35	1.04956e-29
B-in	ENSG00000088035	ALG6	0.0149987	0.0141707	-0.000828003	2.65933e-23	2.93734e-18
B-in	ENSG00000142856	ITGB3BP	0.0593088	0.0498322	-0.00947661	2.0326e-22	2.24509e-17
B-in	ENSG00000079739	PGM1	0.0108463	0.0117311	0.000884882	5.81818e-18	6.42641e-13
B-in	ENSG00000162434	JAK1	0.260166	0.219999	-0.0401674	3.6372e-11	4.01743e-06
B-in	ENSG00000213625	LEPROT	0.0334282	0.0168486	-0.0165796	3.25544e-31	3.59577e-26
B-in	ENSG00000184588	PDE4B	0.159985	0.124878	-0.0351066	3.1079e-15	3.4328e-10
B-in	ENSG00000198160	MIER1	0.0738187	0.0728651	-0.000953537	3.01316e-21	3.32816e-16
B-in	ENSG00000142864	SERBP1	0.289021	0.236522	-0.0524992	1.75721e-11	1.94091e-06
B-in	ENSG00000116717	GADD45A	0.0148095	0.00677963	-0.00802986	3.13222e-22	3.45967e-17
B-in	ENSG00000033122	LRRC7	0.0191294	0.015448	-0.00368132	1.21085e-24	1.33743e-19
B-in	ENSG00000066557	LRRC40	0.0120265	0.0107868	-0.0012397	6.59214e-19	7.28128e-14
B-in	ENSG00000116754	SRSF11	0.224367	0.217141	-0.00722562	1.59025e-07	0.017565
B-in	ENSG00000118454	ANKRD13C	0.0150204	0.0174437	0.0024233	1.05055e-22	1.16038e-17
B-in	ENSG00000197568	ANKRD13C-DT	0.0127672	0.00754296	-0.00522422	1.26376e-17	1.39587e-12
B-in	ENSG00000132485	ZRANB2	0.185218	0.135769	-0.0494489	9.20377e-19	1.01659e-13
B-in	ENSG00000116791	CRYZ	0.0127172	0.00772759	-0.00498963	7.7676e-23	8.57962e-18
B-in	ENSG00000162623	TYW3	0.0359565	0.0246257	-0.0113308	5.67262e-30	6.26563e-25
B-in	ENSG00000117054	ACADM	0.073302	0.0692347	-0.00406725	2.01515e-21	2.22581e-16
B-in	ENSG00000137955	RABGGTB	0.0715969	0.0624498	-0.00914705	1.11597e-23	1.23263e-18
B-in	ENSG00000142892	PIGK	0.0140736	0.0139678	-0.000105732	6.56833e-21	7.25498e-16
B-in	ENSG00000036549	ZZZ3	0.028103	0.0216573	-0.00644565	1.93469e-30	2.13695e-25
B-in	ENSG00000077254	USP33	0.0432299	0.0433801	0.000150172	1.32542e-25	1.46398e-20
B-in	ENSG00000180488	MIGA1	0.0380352	0.037054	-0.000981247	3.33865e-23	3.68768e-18
B-in	ENSG00000162613	FUBP1	0.0833005	0.0679843	-0.0153161	1.59212e-27	1.75856e-22
B-in	ENSG00000273338	nan	0.186816	0.146868	-0.0399483	2.46019e-16	2.71737e-11
B-in	ENSG00000137959	IFI44L	0.0513617	0.0425965	-0.00876519	3.52544e-21	3.89398e-16
B-in	ENSG00000137965	IFI44	0.0168632	0.00763086	-0.00923232	3.32983e-21	3.67794e-16
B-in	ENSG00000234184	LINC01781	0.125718	0.130548	0.00483007	6.08734e-10	6.72371e-05
B-in	ENSG00000271576	PRKACB-DT	0.0100736	0.0066701	-0.00340347	1.21543e-18	1.34249e-13
B-in	ENSG00000142875	PRKACB	0.051981	0.0483131	-0.0036679	3.58461e-26	3.95934e-21
B-in	ENSG00000117133	RPF1	0.080794	0.0482133	-0.0325807	8.96669e-32	9.90407e-27
B-in	ENSG00000174021	GNG5	0.185589	0.152368	-0.0332205	1.42535e-13	1.57436e-08
B-in	ENSG00000117151	CTBS	0.0468495	0.0358086	-0.0110409	2.29832e-23	2.53859e-18
B-in	ENSG00000162642	C1orf52	0.0413411	0.0342421	-0.00709892	6.15941e-26	6.80332e-21
B-in	ENSG00000142867	BCL10	0.0840814	0.0778517	-0.00622971	1.74757e-20	1.93026e-15
B-in	ENSG00000223653	BCL10-AS1	0.0267641	0.0151878	-0.0115763	6.42199e-28	7.09335e-23
B-in	ENSG00000117174	ZNHIT6	0.0462979	0.0415929	-0.00470499	3.97755e-27	4.39337e-22
B-in	ENSG00000122417	ODF2L	0.101866	0.0711605	-0.0307051	1.7606e-29	1.94465e-24
B-in	ENSG00000097033	SH3GLB1	0.0785237	0.0568344	-0.0216892	4.84084e-26	5.3469e-21
B-in	ENSG00000183291	SELENOF	0.329416	0.291298	-0.0381177	3.49618e-07	0.0386167
B-in	ENSG00000153936	HS2ST1	0.0219479	0.0196159	-0.00233201	1.57464e-23	1.73925e-18
B-in	ENSG00000143013	LMO4	0.0397648	0.0311749	-0.00858987	6.02095e-34	6.65038e-29
B-in	ENSG00000065243	PKN2	0.0607947	0.0532596	-0.00753511	2.04022e-28	2.2535e-23
B-in	ENSG00000137947	GTF2B	0.0425976	0.035836	-0.00676162	2.79705e-30	3.08945e-25
B-in	ENSG00000137944	KYAT3	0.0234045	0.0176603	-0.00574425	5.45783e-28	6.02839e-23
B-in	ENSG00000213516	RBMXL1	0.0175472	0.012002	-0.00554525	2.84881e-20	3.14663e-15
B-in	ENSG00000117226	GBP3	0.0164678	0.0114758	-0.004992	8.74624e-21	9.66057e-16
B-in	ENSG00000117228	GBP1	0.0100385	0.00693678	-0.00310171	1.29282e-11	1.42797e-06
B-in	ENSG00000162645	GBP2	0.0246419	0.0282947	0.00365285	1.61472e-22	1.78353e-17
B-in	ENSG00000162654	GBP4	0.0349067	0.0275472	-0.0073595	3.00448e-34	3.31856e-29
B-in	ENSG00000154451	GBP5	0.0112505	0.0106783	-0.000572136	1.90568e-15	2.10489e-10
B-in	ENSG00000231999	LRRC8C-DT	0.0127574	0.0171531	0.00439575	2.95537e-15	3.26432e-10
B-in	ENSG00000171492	LRRC8D	0.0140218	0.0153214	0.0012996	3.42241e-19	3.78019e-14
B-in	ENSG00000162664	ZNF326	0.0595901	0.0608692	0.00127915	2.30129e-21	2.54186e-16
B-in	ENSG00000122482	ZNF644	0.0715173	0.0594016	-0.0121156	2.49515e-28	2.75599e-23
B-in	ENSG00000174842	GLMN	0.0339355	0.0219495	-0.011986	2.27023e-30	2.50756e-25
B-in	ENSG00000122484	RPAP2	0.0295058	0.0266976	-0.00280823	6.28049e-25	6.93705e-20
B-in	ENSG00000067208	EVI5	0.0214646	0.0201608	-0.00130383	1.79365e-23	1.98115e-18
B-in	ENSG00000154511	DIPK1A	0.014107	0.0129854	-0.00112164	4.13231e-19	4.5643e-14
B-in	ENSG00000143033	MTF2	0.0956578	0.0818784	-0.0137794	5.3091e-28	5.86411e-23
B-in	ENSG00000117500	TMED5	0.0328578	0.032071	-0.000786869	3.05135e-26	3.37034e-21
B-in	ENSG00000122483	CCDC18	0.0525147	0.0401618	-0.012353	2.00251e-27	2.21186e-22
B-in	ENSG00000223745	CCDC18-AS1	0.175163	0.146835	-0.0283273	6.56816e-14	7.2548e-09
B-in	ENSG00000117505	DR1	0.0710076	0.059614	-0.0113936	1.16808e-29	1.2902e-24
B-in	ENSG00000067334	DNTTIP2	0.0906366	0.0783158	-0.0123208	1.01719e-19	1.12353e-14
B-in	ENSG00000023909	GCLM	0.0146883	0.00714494	-0.00754337	8.03241e-29	8.87212e-24
B-in	ENSG00000117528	ABCD3	0.0153481	0.0115368	-0.00381133	9.10996e-26	1.00623e-20
B-in	ENSG00000117519	CNN3	0.0140301	0.0121252	-0.00190482	3.45163e-18	3.81247e-13
B-in	ENSG00000172339	ALG14	0.0120367	0.0119654	-7.12547e-05	1.02959e-18	1.13723e-13
B-in	ENSG00000122481	RWDD3	0.0818788	0.067433	-0.0144458	7.73577e-21	8.54446e-16
B-in	ENSG00000117569	PTBP2	0.0137218	0.0110391	-0.00268275	1.38784e-24	1.53292e-19
B-in	ENSG00000188641	DPYD	0.013969	0.0138281	-0.000140929	1.70327e-15	1.88133e-10
B-in	ENSG00000162688	AGL	0.0308781	0.0229357	-0.00794237	3.26691e-31	3.60844e-26
B-in	ENSG00000117620	SLC35A3	0.0322313	0.0225928	-0.00963851	4.55452e-31	5.03065e-26
B-in	ENSG00000156875	MFSD14A	0.0270692	0.026096	-0.000973124	6.1991e-28	6.84716e-23
B-in	ENSG00000156876	SASS6	0.0195792	0.0271805	0.00760136	1.67546e-18	1.85062e-13
B-in	ENSG00000122435	TRMT13	0.0615364	0.0504777	-0.0110587	3.35356e-25	3.70414e-20
B-in	ENSG00000137992	DBT	0.0220828	0.0165316	-0.00555124	3.62989e-27	4.00936e-22
B-in	ENSG00000224616	RTCA-AS1	0.0113767	0.00759337	-0.00378338	1.10656e-21	1.22224e-16
B-in	ENSG00000137996	RTCA	0.0288153	0.0302556	0.00144028	1.84908e-23	2.04239e-18
B-in	ENSG00000079335	CDC14A	0.0145998	0.0094737	-0.00512611	1.3398e-22	1.47986e-17
B-in	ENSG00000162695	SLC30A7	0.0309569	0.0293387	-0.00161816	4.90681e-23	5.41976e-18
B-in	ENSG00000117543	DPH5	0.0844521	0.0577691	-0.026683	1.73277e-26	1.91391e-21
B-in	ENSG00000233184	DPH5-DT	0.0563542	0.0348367	-0.0215175	1.41538e-40	1.56335e-35
B-in	ENSG00000170989	S1PR1	0.0452296	0.0501431	0.00491342	2.58242e-26	2.85239e-21
B-in	ENSG00000185946	RNPC3	0.0369596	0.0292203	-0.00773934	1.50458e-28	1.66187e-23
B-in	ENSG00000134215	VAV3	0.0603246	0.0656446	0.00531997	8.53112e-17	9.42297e-12
B-in	ENSG00000230489	VAV3-AS1	0.0231857	0.0164604	-0.00672525	9.00614e-23	9.94764e-18
B-in	ENSG00000085491	SLC25A24	0.0257551	0.0179459	-0.00780917	1.31282e-26	1.45006e-21
B-in	ENSG00000162639	HENMT1	0.00860814	0.0153539	0.00674574	4.4384e-10	4.90239e-05
B-in	ENSG00000134186	PRPF38B	0.260067	0.215757	-0.04431	1.28451e-09	0.000141879
B-in	ENSG00000116266	STXBP3	0.0269473	0.023872	-0.00307538	1.80138e-28	1.98969e-23
B-in	ENSG00000121957	GPSM2	0.0295867	0.0228992	-0.00668756	2.74773e-28	3.03498e-23
B-in	ENSG00000121940	CLCC1	0.0236154	0.0150356	-0.00857986	6.41949e-32	7.09058e-27
B-in	ENSG00000273382	TMEM167B-DT	0.00971414	0.00394728	-0.00576686	4.41582e-20	4.87745e-15
B-in	ENSG00000215717	TMEM167B	0.0598296	0.0418038	-0.0180259	3.07676e-30	3.39841e-25
B-in	ENSG00000031698	SARS1	0.0657061	0.0682776	0.00257154	1.10697e-25	1.22269e-20
B-in	ENSG00000143106	PSMA5	0.0646866	0.0646224	-6.41715e-05	1.84782e-23	2.04099e-18
B-in	ENSG00000174151	CYB561D1	0.0154218	0.00712369	-0.00829813	2.36648e-23	2.61387e-18
B-in	ENSG00000065135	GNAI3	0.0506092	0.0397819	-0.0108273	2.30315e-34	2.54392e-29
B-in	ENSG00000116337	AMPD2	0.0129445	0.00787175	-0.00507275	6.07397e-25	6.70895e-20
B-in	ENSG00000168765	GSTM4	0.0172671	0.0155161	-0.00175103	7.43371e-21	8.21083e-16
B-in	ENSG00000168710	AHCYL1	0.0328664	0.0271062	-0.00576022	7.8582e-33	8.6797e-28
B-in	ENSG00000143093	STRIP1	0.0206688	0.0191955	-0.00147339	6.92151e-23	7.64509e-18
B-in	ENSG00000162775	RBM15	0.0169735	0.0260956	0.00912212	1.14684e-14	1.26673e-09
B-in	ENSG00000168679	SLC16A4	0.0172071	0.0164575	-0.000749681	2.48441e-23	2.74413e-18
B-in	ENSG00000134248	LAMTOR5	0.290374	0.213051	-0.0773227	5.98867e-16	6.61473e-11
B-in	ENSG00000143119	CD53	0.367308	0.303056	-0.0642515	1.25682e-08	0.00138821
B-in	ENSG00000121931	LRIF1	0.0380143	0.0383991	0.000384793	2.29404e-23	2.53386e-18
B-in	ENSG00000134255	CEPT1	0.100378	0.0848408	-0.0155374	2.36159e-22	2.60847e-17
B-in	ENSG00000273221	nan	0.0161862	0.0175763	0.00139018	3.12373e-17	3.45029e-12
B-in	ENSG00000162777	DENND2D	0.0432084	0.0406644	-0.00254402	4.61105e-23	5.09309e-18
B-in	ENSG00000064886	CHI3L2	0.0586626	0.0442294	-0.0144332	3.04526e-24	3.36362e-19
B-in	ENSG00000116455	WDR77	0.0278933	0.023246	-0.00464739	1.06724e-25	1.17881e-20
B-in	ENSG00000116459	ATP5PB	0.155702	0.130462	-0.0252395	1.66468e-15	1.83871e-10
B-in	ENSG00000143110	C1orf162	0.250912	0.202349	-0.0485631	1.48759e-09	0.00016431
B-in	ENSG00000116473	RAP1A	0.114614	0.106531	-0.0080829	6.47358e-15	7.15033e-10
B-in	ENSG00000064703	DDX20	0.0184532	0.0157508	-0.00270244	1.54598e-24	1.70759e-19
B-in	ENSG00000007341	ST7L	0.0148061	0.00983133	-0.00497477	1.7942e-25	1.98177e-20
B-in	ENSG00000116489	CAPZA1	0.173057	0.127975	-0.0450822	7.74045e-19	8.54964e-14
B-in	ENSG00000155366	RHOC	0.0463767	0.0370963	-0.00928044	1.02044e-26	1.12712e-21
B-in	ENSG00000226419	SLC16A1-AS1	0.0334929	0.0323969	-0.00109603	2.97695e-22	3.28816e-17
B-in	ENSG00000198799	LRIG2	0.0133949	0.00845958	-0.0049353	4.6896e-19	5.17985e-14
B-in	ENSG00000116793	PHTF1	0.0241844	0.0226501	-0.0015343	3.31067e-26	3.65676e-21
B-in	ENSG00000081019	RSBN1	0.0803226	0.0672023	-0.0131203	4.10046e-25	4.52913e-20
B-in	ENSG00000134242	PTPN22	0.04598	0.0480283	0.00204831	5.87974e-24	6.49441e-19
B-in	ENSG00000134262	AP4B1	0.012959	0.00733705	-0.00562193	1.30671e-21	1.44331e-16
B-in	ENSG00000235527	HIPK1-AS1	0.0261594	0.0228551	-0.00330429	5.7538e-26	6.3553e-21
B-in	ENSG00000163349	HIPK1	0.0159151	0.0127859	-0.0031292	7.09628e-27	7.83812e-22
B-in	ENSG00000197323	TRIM33	0.062974	0.0497772	-0.0131968	1.04751e-26	1.15702e-21
B-in	ENSG00000116752	BCAS2	0.0787368	0.0772134	-0.00152337	6.73326e-17	7.43715e-12
B-in	ENSG00000213281	NRAS	0.0249143	0.0165896	-0.00832478	3.69837e-28	4.08499e-23
B-in	ENSG00000009307	CSDE1	0.196966	0.18085	-0.0161159	2.46202e-09	0.00027194
B-in	ENSG00000052723	SIKE1	0.0314346	0.0237301	-0.00770451	8.10055e-30	8.94738e-25
B-in	ENSG00000163399	ATP1A1	0.0468451	0.0312584	-0.0155867	2.36409e-29	2.61123e-24
B-in	ENSG00000203865	ATP1A1-AS1	0.00983009	0.00782566	-0.00200442	1.43923e-15	1.58969e-10
B-in	ENSG00000116824	CD2	0.020912	0.0151654	-0.00574668	1.5239e-25	1.6832e-20
B-in	ENSG00000116830	TTF2	0.0157123	0.0158468	0.000134452	3.23489e-23	3.57307e-18
B-in	ENSG00000198162	MAN1A2	0.0524331	0.0457495	-0.0066836	1.6625e-28	1.8363e-23
B-in	ENSG00000183508	TENT5C	0.0939296	0.0679798	-0.0259498	1.28344e-22	1.41761e-17
B-in	ENSG00000196505	GDAP2	0.0134447	0.0125321	-0.000912667	1.87015e-18	2.06566e-13
B-in	ENSG00000065183	WDR3	0.0102582	0.0111973	0.000939025	4.5432e-15	5.01815e-10
B-in	ENSG00000231365	WARS2-AS1	0.0108948	0.0102396	-0.000655157	2.88957e-12	3.19165e-07
B-in	ENSG00000134250	NOTCH2	0.0986938	0.102186	0.00349187	7.78991e-13	8.60426e-08
B-in	ENSG00000265808	SEC22B	0.0544918	0.0408328	-0.013659	1.57583e-31	1.74056e-26
B-in	ENSG00000287979	nan	0.0876134	0.0747948	-0.0128186	3.97635e-21	4.39204e-16
B-in	ENSG00000226067	LINC00623	0.0726563	0.0496765	-0.0229798	9.41411e-34	1.03983e-28
B-in	ENSG00000171943	SRGAP2C	0.0301589	0.0258905	-0.00426845	1.57255e-29	1.73694e-24
B-in	ENSG00000272583	ENSG00000272583	0.0113928	0.00736807	-0.00402473	6.81405e-18	7.52639e-13
B-in	ENSG00000263590	LINC02591	0.0203899	0.0198183	-0.000571655	4.85275e-18	5.36006e-13
B-in	ENSG00000196369	SRGAP2B	0.0186551	0.0193224	0.00066722	1.06023e-25	1.17107e-20
B-in	ENSG00000276216	nan	0.0641742	0.0605883	-0.00358594	2.13995e-21	2.36366e-16
B-in	ENSG00000117262	GPR89A	0.0127211	0.00981322	-0.00290789	1.66631e-21	1.84051e-16
B-in	ENSG00000265491	RNF115	0.0630209	0.0478231	-0.0151978	1.12468e-29	1.24226e-24
B-in	ENSG00000186141	POLR3C	0.023603	0.0127245	-0.0108785	7.63092e-32	8.42866e-27
B-in	ENSG00000131788	PIAS3	0.00780937	0.0122406	0.00443123	2.46383e-10	2.7214e-05
B-in	ENSG00000131779	PEX11B	0.0137529	0.0155489	0.00179603	4.12027e-21	4.551e-16
B-in	ENSG00000265241	RBM8A	0.213687	0.1812	-0.0324873	4.4053e-09	0.000486583
B-in	ENSG00000271601	LIX1L	0.0170126	0.0170678	5.51589e-05	6.0101e-22	6.6384e-17
B-in	ENSG00000121851	POLR3GL	0.149621	0.119899	-0.0297221	9.03259e-16	9.97686e-11
B-in	ENSG00000287190	nan	0.0183585	0.0123912	-0.00596727	1.68813e-25	1.8646e-20
B-in	ENSG00000271425	NBPF10	0.0119407	0.00910452	-0.0028362	1.29211e-19	1.42719e-14
B-in	ENSG00000264343	NOTCH2NLA	0.0165757	0.0143296	-0.0022461	7.44891e-21	8.22762e-16
B-in	ENSG00000276509	nan	0.0108092	0.0107856	-2.35582e-05	1.23019e-13	1.35879e-08
B-in	ENSG00000287978	nan	0.0457686	0.0415681	-0.00420051	5.15154e-24	5.69008e-19
B-in	ENSG00000268043	NBPF12	0.0230106	0.0211699	-0.0018407	2.60309e-25	2.87521e-20
B-in	ENSG00000131791	PRKAB2	0.0153424	0.0208063	0.00546389	2.69057e-18	2.97184e-13
B-in	ENSG00000131781	FMO5	0.0194995	0.0136813	-0.00581826	6.67817e-22	7.37631e-17
B-in	ENSG00000188092	GPR89B	0.0129812	0.0110095	-0.00197172	4.1359e-20	4.56827e-15
B-in	ENSG00000263956	NBPF11	0.0126139	0.0155962	0.00298229	2.51764e-19	2.78084e-14
B-in	ENSG00000274020	LINC01138	0.104235	0.0949873	-0.00924748	1.09877e-18	1.21364e-13
B-in	ENSG00000270629	NBPF14	0.0320039	0.0244525	-0.0075514	4.88861e-30	5.39967e-25
B-in	ENSG00000178104	PDE4DIP	0.0225012	0.0288881	0.00638694	2.86315e-21	3.16246e-16
B-in	ENSG00000269713	NBPF9	0.0184556	0.013001	-0.00545467	4.5287e-25	5.00213e-20
B-in	ENSG00000274265	nan	0.129614	0.121825	-0.00778942	1.23694e-12	1.36624e-07
B-in	ENSG00000271383	NBPF19	0.0267773	0.0181353	-0.00864195	4.32671e-29	4.77902e-24
B-in	ENSG00000184678	H2BC21	0.0193499	0.0171358	-0.00221408	1.33204e-26	1.47129e-21
B-in	ENSG00000184260	H2AC20	0.0292966	0.0306791	0.00138247	3.99469e-22	4.4123e-17
B-in	ENSG00000178096	BOLA1	0.0207748	0.0175328	-0.00324205	1.71175e-20	1.8907e-15
B-in	ENSG00000143368	SF3B4	0.0489951	0.0346155	-0.0143797	3.35927e-34	3.71045e-29
B-in	ENSG00000136631	VPS45	0.0173186	0.0113814	-0.00593721	1.95393e-28	2.15819e-23
B-in	ENSG00000023902	PLEKHO1	0.0970762	0.0603475	-0.0367287	8.38528e-35	9.26188e-30
B-in	ENSG00000143401	ANP32E	0.10708	0.102057	-0.00502265	1.07219e-14	1.18428e-09
B-in	ENSG00000117362	APH1A	0.198159	0.139597	-0.0585619	3.50977e-21	3.87668e-16
B-in	ENSG00000266472	MRPS21	0.245463	0.21251	-0.0329538	7.71075e-11	8.51683e-06
B-in	ENSG00000117360	PRPF3	0.0266929	0.0312061	0.00451321	3.16958e-22	3.50092e-17
B-in	ENSG00000163125	RPRD2	0.0392004	0.0289549	-0.0102454	4.23281e-28	4.67531e-23
B-in	ENSG00000143374	TARS2	0.0153628	0.0146165	-0.000746325	1.10432e-19	1.21977e-14
B-in	ENSG00000143384	MCL1	0.105013	0.0865387	-0.0184748	3.31338e-20	3.65976e-15
B-in	ENSG00000143420	ENSA	0.26349	0.209871	-0.0536195	1.85874e-13	2.05305e-08
B-in	ENSG00000143387	CTSK	0.00973595	0.0164025	0.00666655	1.49365e-11	1.6498e-06
B-in	ENSG00000143437	ARNT	0.0203823	0.0233428	0.00296047	5.44895e-22	6.01858e-17
B-in	ENSG00000143379	SETDB1	0.024996	0.0289169	0.00392092	7.84322e-21	8.66315e-16
B-in	ENSG00000143418	CERS2	0.0282171	0.0257443	-0.00247274	1.70412e-31	1.88227e-26
B-in	ENSG00000143458	GABPB2	0.0301145	0.0252744	-0.00484014	2.90307e-29	3.20655e-24
B-in	ENSG00000163156	SCNM1	0.0758423	0.0613559	-0.0144864	8.43479e-23	9.31657e-18
B-in	ENSG00000163159	VPS72	0.0273889	0.0225483	-0.00484067	8.14619e-27	8.99779e-22
B-in	ENSG00000143398	PIP5K1A	0.0228062	0.0146828	-0.0081234	8.32464e-23	9.1949e-18
B-in	ENSG00000159352	PSMD4	0.145982	0.117319	-0.0286629	2.7136e-17	2.99728e-12
B-in	ENSG00000143393	PI4KB	0.0399444	0.035392	-0.0045524	9.23654e-27	1.02021e-21
B-in	ENSG00000143390	RFX5	0.0576931	0.0431346	-0.0145585	6.08638e-35	6.72265e-30
B-in	ENSG00000237976	RFX5-AS1	0.0178933	0.0110628	-0.0068305	1.45436e-28	1.60639e-23
B-in	ENSG00000159377	PSMB4	0.125709	0.0762931	-0.0494159	9.2714e-30	1.02406e-24
B-in	ENSG00000143442	POGZ	0.0378719	0.0180422	-0.0198297	1.84312e-35	2.0358e-30
B-in	ENSG00000143376	SNX27	0.0261031	0.0135629	-0.0125403	4.76467e-30	5.26277e-25
B-in	ENSG00000143436	MRPL9	0.0877066	0.0689108	-0.0187958	2.35571e-22	2.60197e-17
B-in	ENSG00000159445	THEM4	0.0219174	0.0183081	-0.00360929	4.88476e-29	5.39542e-24
B-in	ENSG00000197747	S100A10	0.143795	0.130349	-0.013446	4.07323e-15	4.49905e-10
B-in	ENSG00000163191	S100A11	0.0378031	0.0238452	-0.0139579	4.40694e-30	4.86764e-25
B-in	ENSG00000163220	S100A9	0.0767988	0.0459401	-0.0308586	3.19078e-32	3.52434e-27
B-in	ENSG00000143546	S100A8	0.0436479	0.0541922	0.0105443	1.41875e-12	1.56707e-07
B-in	ENSG00000196154	S100A4	0.261779	0.215647	-0.0461316	2.09105e-10	2.30965e-05
B-in	ENSG00000160679	CHTOP	0.0671528	0.0500105	-0.0171423	3.65655e-27	4.0388e-22
B-in	ENSG00000143553	SNAPIN	0.0376964	0.0284185	-0.00927789	1.41135e-30	1.55889e-25
B-in	ENSG00000143621	ILF2	0.104899	0.092131	-0.0127676	1.38394e-23	1.52862e-18
B-in	ENSG00000143624	INTS3	0.0161657	0.015521	-0.000644742	1.82401e-21	2.0147e-16
B-in	ENSG00000143614	GATAD2B	0.0359597	0.0265251	-0.00943454	3.65988e-33	4.04249e-28
B-in	ENSG00000198837	DENND4B	0.0386864	0.0327102	-0.00597619	1.02231e-26	1.12918e-21
B-in	ENSG00000160741	CRTC2	0.0281344	0.0230466	-0.00508789	1.13394e-30	1.25249e-25
B-in	ENSG00000143570	SLC39A1	0.0295149	0.019253	-0.0102619	5.13339e-30	5.67003e-25
B-in	ENSG00000143578	CREB3L4	0.0128698	0.00820209	-0.00466772	3.60546e-18	3.98238e-13
B-in	ENSG00000143543	JTB	0.311823	0.260519	-0.0513038	1.50333e-07	0.0166049
B-in	ENSG00000143549	TPM3	0.367766	0.286793	-0.0809727	2.29666e-10	2.53675e-05
B-in	ENSG00000143612	C1orf43	0.0941495	0.086581	-0.00756846	2.31558e-18	2.55765e-13
B-in	ENSG00000143569	UBAP2L	0.030914	0.0152878	-0.0156262	3.07018e-31	3.39113e-26
B-in	ENSG00000143575	HAX1	0.135016	0.123902	-0.0111136	4.70869e-14	5.20094e-09
B-in	ENSG00000160714	UBE2Q1	0.0231265	0.0250818	0.00195537	6.62336e-25	7.31577e-20
B-in	ENSG00000160710	ADAR	0.147274	0.159862	0.0125886	9.70926e-09	0.00107243
B-in	ENSG00000163344	PMVK	0.048815	0.0384211	-0.0103939	8.41856e-32	9.29864e-27
B-in	ENSG00000163346	PBXIP1	0.0610174	0.0497055	-0.0113118	7.59224e-29	8.38593e-24
B-in	ENSG00000163348	PYGO2	0.0139803	0.0124468	-0.00153347	3.94199e-18	4.35408e-13
B-in	ENSG00000160691	SHC1	0.0156036	0.0113255	-0.00427816	1.64378e-22	1.81562e-17
B-in	ENSG00000173207	CKS1B	0.056361	0.0410493	-0.0153117	1.99159e-29	2.19979e-24
B-in	ENSG00000160688	FLAD1	0.0329342	0.0289418	-0.00399241	2.64729e-28	2.92403e-23
B-in	ENSG00000160685	ZBTB7B	0.0163634	0.0164123	4.89153e-05	2.27772e-20	2.51584e-15
B-in	ENSG00000243364	EFNA4	0.0131502	0.0147842	0.00163394	4.91148e-17	5.42493e-12
B-in	ENSG00000169241	SLC50A1	0.128477	0.10348	-0.024997	8.44211e-20	9.32465e-15
B-in	ENSG00000179085	DPM3	0.0778745	0.0680569	-0.00981759	3.33057e-25	3.67875e-20
B-in	ENSG00000163463	KRTCAP2	0.259423	0.188754	-0.0706697	3.98434e-14	4.40086e-09
B-in	ENSG00000173171	MTX1	0.0256064	0.0293415	0.00373507	1.40259e-23	1.54922e-18
B-in	ENSG00000177628	GBA1	0.00876856	0.00902038	0.000251813	4.19952e-15	4.63854e-10
B-in	ENSG00000160767	ENTREP3	0.0105766	0.0150263	0.00444965	7.79953e-19	8.61489e-14
B-in	ENSG00000116521	SCAMP3	0.0425311	0.035222	-0.00730913	8.8127e-34	9.73398e-29
B-in	ENSG00000176444	CLK2	0.0127923	0.00986775	-0.00292458	2.85996e-21	3.15894e-16
B-in	ENSG00000160752	FDPS	0.0946893	0.0735459	-0.0211434	2.27193e-28	2.50944e-23
B-in	ENSG00000116539	ASH1L	0.120853	0.117168	-0.00368558	6.35595e-15	7.0204e-10
B-in	ENSG00000235919	ASH1L-AS1	0.0175438	0.0129619	-0.00458186	2.41712e-21	2.66981e-16
B-in	ENSG00000287839	nan	0.0117362	0.0142172	0.00248102	2.84713e-12	3.14477e-07
B-in	ENSG00000163374	YY1AP1	0.0296621	0.0231816	-0.00648054	5.09794e-26	5.63087e-21
B-in	ENSG00000132676	DAP3	0.110102	0.0917618	-0.0183403	1.5084e-21	1.66609e-16
B-in	ENSG00000116580	GON4L	0.0918503	0.0651867	-0.0266636	2.95866e-34	3.26796e-29
B-in	ENSG00000143622	RIT1	0.0197581	0.0183034	-0.00145471	7.60229e-21	8.39703e-16
B-in	ENSG00000132680	KHDC4	0.0905942	0.0688398	-0.0217543	3.10673e-24	3.4315e-19
B-in	ENSG00000116584	ARHGEF2	0.064607	0.0614422	-0.00316474	3.36521e-26	3.71701e-21
B-in	ENSG00000163479	SSR2	0.427212	0.363181	-0.0640301	3.47383e-07	0.0383699
B-in	ENSG00000160803	UBQLN4	0.0107276	0.00711281	-0.00361478	8.62933e-19	9.53144e-14
B-in	ENSG00000116586	LAMTOR2	0.103757	0.0803588	-0.0233983	2.03013e-20	2.24236e-15
B-in	ENSG00000196189	SEMA4A	0.0102006	0.00451847	-0.00568214	1.64947e-19	1.82191e-14
B-in	ENSG00000160783	PMF1	0.106725	0.104304	-0.00242119	1.6248e-16	1.79466e-11
B-in	ENSG00000198952	SMG5	0.0151064	0.00848761	-0.00661883	1.3251e-23	1.46363e-18
B-in	ENSG00000163468	CCT3	0.15587	0.134948	-0.0209225	2.59544e-15	2.86676e-10
B-in	ENSG00000116604	MEF2D	0.0206036	0.0173889	-0.00321476	5.5236e-22	6.10104e-17
B-in	ENSG00000163382	NAXE	0.0906368	0.0844076	-0.00622923	2.80784e-22	3.10137e-17
B-in	ENSG00000160818	GPATCH4	0.0489641	0.0447345	-0.00422965	2.05342e-30	2.26808e-25
B-in	ENSG00000143319	ISG20L2	0.0516177	0.0485479	-0.00306976	5.59798e-20	6.18319e-15
B-in	ENSG00000143303	METTL25B	0.0244372	0.0329714	0.00853422	1.48478e-15	1.64e-10
B-in	ENSG00000143314	MRPL24	0.0511182	0.0406147	-0.0105035	3.65518e-29	4.03729e-24
B-in	ENSG00000143321	HDGF	0.0233102	0.0169123	-0.00639788	1.05656e-28	1.16701e-23
B-in	ENSG00000143294	PRCC	0.0341755	0.0264603	-0.00771515	1.71184e-31	1.8908e-26
B-in	ENSG00000117036	ETV3	0.00965839	0.011683	0.00202457	1.32895e-16	1.46788e-11
B-in	ENSG00000143297	FCRL5	0.132321	0.10229	-0.0300308	9.11491e-19	1.00678e-13
B-in	ENSG00000160856	FCRL3	0.0766984	0.045357	-0.0313414	7.90613e-40	8.73264e-35
B-in	ENSG00000132704	FCRL2	0.129037	0.112354	-0.0166834	9.5934e-15	1.05963e-09
B-in	ENSG00000163534	FCRL1	0.234517	0.19886	-0.0356572	1.23822e-09	0.000136767
B-in	ENSG00000158473	CD1D	0.0174823	0.0153738	-0.00210849	1.27202e-21	1.405e-16
B-in	ENSG00000158481	CD1C	0.0532369	0.0462719	-0.00696495	3.64109e-23	4.02173e-18
B-in	ENSG00000163563	MNDA	0.025972	0.018306	-0.00766602	3.17743e-29	3.5096e-24
B-in	ENSG00000163564	PYHIN1	0.0129331	0.017435	0.00450189	3.64415e-13	4.02511e-08
B-in	ENSG00000163568	AIM2	0.0139639	0.0120457	-0.00191815	1.75406e-17	1.93743e-12
B-in	ENSG00000158716	DUSP23	0.0305875	0.0178218	-0.0127657	1.26035e-30	1.39211e-25
B-in	ENSG00000158710	TAGLN2	0.415939	0.342368	-0.0735711	1.23427e-07	0.013633
B-in	ENSG00000162729	IGSF8	0.0289453	0.0217296	-0.00721574	1.15912e-31	1.2803e-26
B-in	ENSG00000162734	PEA15	0.0271087	0.0234446	-0.00366417	8.27576e-28	9.14091e-23
B-in	ENSG00000132716	DCAF8	0.048457	0.0343609	-0.0140961	6.73807e-33	7.44247e-28
B-in	ENSG00000162735	PEX19	0.0235259	0.0178766	-0.00564936	8.33563e-25	9.20704e-20
B-in	ENSG00000122218	COPA	0.0681074	0.0622445	-0.00586288	1.41151e-26	1.55907e-21
B-in	ENSG00000162736	NCSTN	0.0357507	0.0352809	-0.000469798	1.91576e-26	2.11603e-21
B-in	ENSG00000162739	SLAMF6	0.0363992	0.0283531	-0.00804607	3.87198e-31	4.27675e-26
B-in	ENSG00000066294	CD84	0.0483913	0.040041	-0.0083503	6.12476e-30	6.76504e-25
B-in	ENSG00000117090	SLAMF1	0.0196077	0.00823905	-0.0113687	9.90389e-27	1.09392e-21
B-in	ENSG00000122224	LY9	0.1006	0.0873335	-0.0132664	7.76053e-19	8.57182e-14
B-in	ENSG00000158773	USF1	0.0176685	0.00941997	-0.00824855	8.22346e-26	9.08314e-21
B-in	ENSG00000186517	ARHGAP30	0.15144	0.132927	-0.0185129	3.26681e-16	3.60833e-11
B-in	ENSG00000143256	PFDN2	0.099158	0.0794858	-0.0196722	3.34731e-23	3.69723e-18
B-in	ENSG00000158793	NIT1	0.0227237	0.0161598	-0.00656388	1.23852e-27	1.368e-22
B-in	ENSG00000158796	DEDD	0.0190814	0.0146575	-0.00442388	4.39947e-28	4.85939e-23
B-in	ENSG00000143222	UFC1	0.25011	0.21974	-0.0303705	6.33299e-09	0.000699504
B-in	ENSG00000143224	PPOX	0.0160457	0.0124573	-0.00358838	1.64951e-23	1.82194e-18
B-in	ENSG00000158850	B4GALT3	0.0341434	0.0244651	-0.00967835	1.58065e-29	1.74589e-24
B-in	ENSG00000158864	NDUFS2	0.0890603	0.0834815	-0.00557878	9.20144e-21	1.01634e-15
B-in	ENSG00000158869	FCER1G	0.0329703	0.021869	-0.0111014	4.42519e-27	4.8878e-22
B-in	ENSG00000143252	SDHC	0.0886392	0.0562517	-0.0323876	1.65751e-31	1.83079e-26
B-in	ENSG00000288093	nan	0.0266251	0.0186399	-0.00798512	4.71439e-28	5.20724e-23
B-in	ENSG00000203747	FCGR3A	0.0147455	0.00462819	-0.0101173	7.24514e-25	8.00255e-20
B-in	ENSG00000072694	FCGR2B	0.110175	0.0923054	-0.01787	1.1703e-20	1.29265e-15
B-in	ENSG00000132185	FCRLA	0.228219	0.150749	-0.07747	1.87063e-22	2.06619e-17
B-in	ENSG00000081721	DUSP12	0.0364828	0.0356777	-0.000805094	2.0856e-23	2.30363e-18
B-in	ENSG00000118217	ATF6	0.0401073	0.026425	-0.0136823	2.52205e-32	2.78571e-27
B-in	ENSG00000152332	UHMK1	0.0746143	0.0628522	-0.0117621	5.60591e-21	6.19195e-16
B-in	ENSG00000117143	UAP1	0.015963	0.0189437	0.00298072	2.33843e-24	2.58289e-19
B-in	ENSG00000132196	HSD17B7	0.0261851	0.0258809	-0.000304125	1.27297e-25	1.40604e-20
B-in	ENSG00000143198	MGST3	0.119473	0.106958	-0.0125151	1.24983e-19	1.38048e-14
B-in	ENSG00000143149	ALDH9A1	0.0394972	0.0369448	-0.00255247	8.75496e-29	9.6702e-24
B-in	ENSG00000143183	TMCO1	0.0837697	0.070343	-0.0134267	6.63167e-27	7.32494e-22
B-in	ENSG00000143157	POGK	0.0179684	0.0200753	0.00210685	3.02748e-22	3.34397e-17
B-in	ENSG00000143190	POU2F1	0.0450225	0.0389455	-0.00607709	1.06498e-30	1.17631e-25
B-in	ENSG00000198821	CD247	0.03313	0.0283103	-0.00481971	2.47664e-24	2.73554e-19
B-in	ENSG00000198771	RCSD1	0.447139	0.367998	-0.0791407	1.83204e-08	0.00202357
B-in	ENSG00000197965	MPZL1	0.0130482	0.0100795	-0.00296877	1.2827e-19	1.41679e-14
B-in	ENSG00000143158	MPC2	0.109915	0.0764386	-0.0334762	8.85018e-26	9.77538e-21
B-in	ENSG00000143164	DCAF6	0.0310254	0.0238246	-0.00720085	1.70135e-29	1.87921e-24
B-in	ENSG00000143155	TIPRL	0.0413598	0.0479705	0.00661062	1.10416e-21	1.21959e-16
B-in	ENSG00000213064	SFT2D2	0.0495745	0.0418222	-0.00775233	1.90246e-26	2.10134e-21
B-in	ENSG00000143156	NME7	0.0107378	0.00884822	-0.00188959	1.5476e-16	1.70938e-11
B-in	ENSG00000117475	BLZF1	0.010605	0.00955899	-0.00104602	1.02012e-16	1.12677e-11
B-in	ENSG00000171806	METTL18	0.0174846	0.00807994	-0.00940469	3.0352e-28	3.3525e-23
B-in	ENSG00000000457	SCYL3	0.0169653	0.0161176	-0.000847668	2.79134e-20	3.08314e-15
B-in	ENSG00000075945	KIFAP3	0.0144837	0.00782593	-0.00665777	2.13369e-21	2.35674e-16
B-in	ENSG00000117523	PRRC2C	0.31601	0.269543	-0.0464672	2.88976e-07	0.0319185
B-in	ENSG00000117533	VAMP4	0.0222658	0.0254133	0.00314748	1.07889e-16	1.19168e-11
B-in	ENSG00000010165	METTL13	0.0131196	0.0117505	-0.00136903	5.36615e-16	5.92712e-11
B-in	ENSG00000135845	PIGC	0.0515427	0.0484056	-0.00313706	3.45878e-24	3.82037e-19
B-in	ENSG00000094975	SUCO	0.0191972	0.022572	0.0033748	4.7724e-19	5.27131e-14
B-in	ENSG00000203739	PRDX6-AS1	0.0122878	0.0114934	-0.000794372	1.33274e-18	1.47206e-13
B-in	ENSG00000117592	PRDX6	0.174856	0.135974	-0.0388828	7.75133e-15	8.56166e-10
B-in	ENSG00000076321	KLHL20	0.030523	0.0304597	-6.33516e-05	2.54189e-28	2.80762e-23
B-in	ENSG00000120334	CENPL	0.0143376	0.0210918	0.00675429	2.8631e-14	3.16241e-09
B-in	ENSG00000185278	ZBTB37	0.0185967	0.0150203	-0.00357644	4.15095e-24	4.58489e-19
B-in	ENSG00000135870	RC3H1	0.0652154	0.0468674	-0.0183479	7.72173e-26	8.52895e-21
B-in	ENSG00000152061	RABGAP1L	0.05023	0.0558882	0.00565815	3.74401e-19	4.13541e-14
B-in	ENSG00000287697	nan	0.0205416	0.0181957	-0.00234584	3.12403e-26	3.45061e-21
B-in	ENSG00000116161	CACYBP	0.0872209	0.0726193	-0.0146016	2.29996e-26	2.5404e-21
B-in	ENSG00000120333	MRPS14	0.03432	0.0356718	0.00135185	5.30229e-24	5.8566e-19
B-in	ENSG00000235750	KIAA0040	0.131235	0.108503	-0.0227325	6.23048e-17	6.88181e-12
B-in	ENSG00000143207	COP1	0.0256547	0.0233957	-0.00225899	9.6604e-31	1.06703e-25
B-in	ENSG00000213057	C1orf220	0.0158479	0.0104165	-0.00543141	6.0019e-24	6.62934e-19
B-in	ENSG00000273384	nan	0.0115004	0.0137705	0.00227009	2.43235e-12	2.68663e-07
B-in	ENSG00000186283	TOR3A	0.0510589	0.0542688	0.00320986	7.48919e-23	8.2721e-18
B-in	ENSG00000143322	ABL2	0.0311108	0.0193204	-0.0117905	6.75748e-25	7.4639e-20
B-in	ENSG00000169905	TOR1AIP2	0.0413053	0.0403482	-0.000957018	2.03544e-23	2.24823e-18
B-in	ENSG00000143337	TOR1AIP1	0.0243493	0.0236914	-0.00065786	5.79523e-29	6.40106e-24
B-in	ENSG00000135837	CEP350	0.0573618	0.0490664	-0.00829542	7.69407e-29	8.49841e-24
B-in	ENSG00000230124	ACBD6	0.0629001	0.0534977	-0.00940244	8.63124e-29	9.53356e-24
B-in	ENSG00000153029	MR1	0.0205306	0.0152526	-0.00527802	4.52105e-25	4.99368e-20
B-in	ENSG00000162783	IER5	0.057767	0.0529933	-0.00477371	1.90175e-22	2.10055e-17
B-in	ENSG00000135821	GLUL	0.0266812	0.02694	0.00025877	1.57597e-22	1.74073e-17
B-in	ENSG00000135829	DHX9	0.0568521	0.0575171	0.000664971	8.59841e-25	9.49728e-20
B-in	ENSG00000135862	LAMC1	0.0132674	0.00802143	-0.00524594	1.22602e-22	1.35419e-17
B-in	ENSG00000116698	SMG7	0.0265997	0.014132	-0.0124677	1.20037e-30	1.32585e-25
B-in	ENSG00000162704	ARPC5	0.195131	0.168652	-0.026479	4.72554e-12	5.21955e-07
B-in	ENSG00000198860	TSEN15	0.0276338	0.0194303	-0.00820351	2.12676e-29	2.34909e-24
B-in	ENSG00000116406	EDEM3	0.0145778	0.011271	-0.00330678	6.40453e-20	7.07406e-15
B-in	ENSG00000121481	RNF2	0.0272911	0.0179992	-0.00929194	4.58133e-31	5.06026e-26
B-in	ENSG00000121486	TRMT1L	0.0157926	0.016229	0.00043643	2.67516e-19	2.95482e-14
B-in	ENSG00000116679	IVNS1ABP	0.0283601	0.0174034	-0.0109567	1.95637e-34	2.16089e-29
B-in	ENSG00000047410	TPR	0.162937	0.119103	-0.0438332	4.12361e-19	4.55469e-14
B-in	ENSG00000157181	ODR4	0.0148446	0.0110838	-0.00376081	1.69478e-22	1.87195e-17
B-in	ENSG00000090104	RGS1	0.0521873	0.0453997	-0.0067876	1.74127e-24	1.9233e-19
B-in	ENSG00000116741	RGS2	0.123524	0.0860173	-0.0375066	1.07608e-24	1.18857e-19
B-in	ENSG00000116750	UCHL5	0.0255142	0.0194176	-0.0060966	2.81925e-29	3.11397e-24
B-in	ENSG00000116747	RO60	0.0755817	0.0620329	-0.0135487	1.44084e-25	1.59147e-20
B-in	ENSG00000134371	CDC73	0.0370521	0.0346866	-0.00236558	7.5693e-26	8.36059e-21
B-in	ENSG00000213047	DENND1B	0.0154616	0.0133476	-0.00211404	1.79101e-17	1.97824e-12
B-in	ENSG00000151414	NEK7	0.0213147	0.0142903	-0.00702446	1.3605e-27	1.50273e-22
B-in	ENSG00000229989	MIR181A1HG	0.0170363	0.00832008	-0.00871622	5.17276e-26	5.71352e-21
B-in	ENSG00000162702	ZNF281	0.0395127	0.0430201	0.00350732	9.62213e-24	1.0628e-18
B-in	ENSG00000118197	DDX59	0.0202951	0.0146179	-0.00567722	2.40182e-28	2.65291e-23
B-in	ENSG00000116852	KIF21B	0.0143641	0.00389831	-0.0104658	6.3793e-22	7.04619e-17
B-in	ENSG00000116857	TMEM9	0.0178987	0.0120609	-0.00583786	1.67747e-25	1.85283e-20
B-in	ENSG00000159176	CSRP1	0.0173848	0.0109923	-0.00639251	1.56898e-24	1.733e-19
B-in	ENSG00000198700	IPO9	0.0365469	0.0270793	-0.00946756	1.37564e-30	1.51945e-25
B-in	ENSG00000134375	TIMM17A	0.0397241	0.0332734	-0.00645074	5.36494e-32	5.9258e-27
B-in	ENSG00000176393	RNPEP	0.0302758	0.0245513	-0.00572451	5.88085e-32	6.49564e-27
B-in	ENSG00000143862	ARL8A	0.0239609	0.0216607	-0.00230013	1.10841e-25	1.22428e-20
B-in	ENSG00000143851	PTPN7	0.0530048	0.0407112	-0.0122937	7.69001e-26	8.49392e-21
B-in	ENSG00000077157	PPP1R12B	0.0138501	0.0133926	-0.000457576	1.95001e-20	2.15386e-15
B-in	ENSG00000117139	KDM5B	0.0791691	0.0688907	-0.0102784	1.13416e-19	1.25273e-14
B-in	ENSG00000183155	RABIF	0.0204778	0.0149095	-0.00556833	5.20923e-29	5.7538e-24
B-in	ENSG00000117153	KLHL12	0.0134029	0.0176918	0.00428888	2.07865e-18	2.29595e-13
B-in	ENSG00000159346	ADIPOR1	0.0588075	0.0358293	-0.0229782	3.19663e-34	3.53081e-29
B-in	ENSG00000159348	CYB5R1	0.0336865	0.0264052	-0.00728137	4.32691e-26	4.77924e-21
B-in	ENSG00000163444	TMEM183A	0.0675492	0.0543746	-0.0131746	1.44022e-24	1.59078e-19
B-in	ENSG00000182004	SNRPE	0.269677	0.213525	-0.056152	3.5461e-13	3.91681e-08
B-in	ENSG00000158615	PPP1R15B	0.0344451	0.0344856	4.04946e-05	7.8192e-27	8.63662e-22
B-in	ENSG00000133056	PIK3C2B	0.0261504	0.0178065	-0.00834387	5.81234e-28	6.41996e-23
B-in	ENSG00000117222	RBBP5	0.0195567	0.0220495	0.00249276	8.19108e-22	9.04737e-17
B-in	ENSG00000133059	DSTYK	0.0252173	0.0185485	-0.00666883	6.44281e-26	7.11634e-21
B-in	ENSG00000163545	NUAK2	0.0739415	0.0656597	-0.00828177	4.58264e-21	5.06171e-16
B-in	ENSG00000158711	ELK4	0.0638617	0.0583044	-0.0055573	1.36201e-28	1.50439e-23
B-in	ENSG00000069275	NUCKS1	0.243867	0.204531	-0.0393365	4.61082e-10	5.09284e-05
B-in	ENSG00000117280	RAB29	0.0704484	0.0449992	-0.0254492	9.02103e-29	9.96409e-24
B-in	ENSG00000133065	SLC41A1	0.00922463	0.0054865	-0.00373813	1.25146e-13	1.38229e-08
B-in	ENSG00000266028	SRGAP2	0.0127957	0.0167143	0.00391857	4.33862e-17	4.79218e-12
B-in	ENSG00000263528	IKBKE	0.0234059	0.0248586	0.00145271	6.34365e-24	7.00681e-19
B-in	ENSG00000266094	RASSF5	0.0983578	0.0832495	-0.0151083	5.59716e-20	6.18229e-15
B-in	ENSG00000143486	EIF2D	0.0503547	0.0542248	0.00387008	9.38117e-22	1.03619e-16
B-in	ENSG00000162889	MAPKAPK2	0.0296928	0.0304675	0.000774715	5.39166e-22	5.9553e-17
B-in	ENSG00000196352	CD55	0.198921	0.172009	-0.0269123	1.28416e-10	1.41841e-05
B-in	ENSG00000117322	CR2	0.0233053	0.014047	-0.00925828	1.3019e-26	1.438e-21
B-in	ENSG00000203710	CR1	0.0352361	0.0158235	-0.0194126	1.03047e-43	1.1382e-38
B-in	ENSG00000117335	CD46	0.0408337	0.0383125	-0.00252125	1.96394e-24	2.16926e-19
B-in	ENSG00000203709	MIR29B2CHG	0.0360448	0.0208164	-0.0152284	1.91561e-33	2.11586e-28
B-in	ENSG00000009790	TRAF3IP3	0.309702	0.257217	-0.0524854	5.1818e-09	0.000572351
B-in	ENSG00000117597	UTP25	0.0199192	0.0211212	0.00120197	3.27709e-24	3.61967e-19
B-in	ENSG00000117625	RCOR3	0.0281128	0.0190305	-0.00908223	2.37854e-33	2.62719e-28
B-in	ENSG00000082512	TRAF5	0.132944	0.0990447	-0.0338989	1.3e-21	1.4359e-16
B-in	ENSG00000153363	LINC00467	0.0274643	0.0226007	-0.00486356	1.83111e-26	2.02253e-21
B-in	ENSG00000123684	LPGAT1	0.0417149	0.033669	-0.00804586	3.99111e-31	4.40834e-26
B-in	ENSG00000066027	PPP2R5A	0.0407946	0.037152	-0.00364262	9.87182e-29	1.09038e-23
B-in	ENSG00000065600	PACC1	0.0132998	0.010577	-0.0027228	3.65207e-18	4.03386e-13
B-in	ENSG00000117691	NENF	0.111919	0.0980197	-0.0138994	2.70095e-21	2.98331e-16
B-in	ENSG00000117697	NSL1	0.0690388	0.0477982	-0.0212406	1.49311e-32	1.6492e-27
B-in	ENSG00000203705	TATDN3	0.0315251	0.0282412	-0.00328391	3.33032e-22	3.67847e-17
B-in	ENSG00000198468	FLVCR1-DT	0.0140219	0.00573643	-0.00828549	1.10173e-24	1.2169e-19
B-in	ENSG00000174606	ANGEL2	0.0349805	0.02528	-0.00970046	1.9903e-29	2.19836e-24
B-in	ENSG00000143499	SMYD2	0.0193985	0.0106393	-0.00875912	1.11693e-26	1.2337e-21
B-in	ENSG00000092978	GPATCH2	0.0247094	0.0194064	-0.00530302	8.25226e-31	9.11496e-26
B-in	ENSG00000067533	RRP15	0.0530317	0.0455082	-0.00752349	1.08797e-24	1.2017e-19
B-in	ENSG00000143353	LYPLAL1	0.0364493	0.0459025	0.00945317	6.35893e-19	7.0237e-14
B-in	ENSG00000136628	EPRS1	0.0464856	0.0352011	-0.0112845	3.28015e-29	3.62306e-24
B-in	ENSG00000162813	BPNT1	0.0170839	0.0110355	-0.00604835	6.15151e-23	6.79459e-18
B-in	ENSG00000067704	IARS2	0.0438664	0.0310354	-0.0128309	1.89674e-34	2.09503e-29
B-in	ENSG00000118873	RAB3GAP2	0.0401321	0.034093	-0.00603911	4.45316e-31	4.91869e-26
B-in	ENSG00000154305	MIA3	0.0644792	0.054327	-0.0101522	1.38506e-28	1.52985e-23
B-in	ENSG00000186063	AIDA	0.139251	0.111586	-0.0276648	1.74683e-19	1.92945e-14
B-in	ENSG00000162819	BROX	0.0589974	0.0457224	-0.013275	3.0957e-28	3.41933e-23
B-in	ENSG00000197520	FAM177B	0.0451125	0.043542	-0.00157045	1.29737e-22	1.433e-17
B-in	ENSG00000154309	DISP1	0.0642356	0.0490353	-0.0152003	1.83316e-26	2.0248e-21
B-in	ENSG00000162909	CAPN2	0.0341583	0.0329893	-0.00116895	1.0976e-25	1.21235e-20
B-in	ENSG00000143514	TP53BP2	0.00970636	0.00446539	-0.00524097	2.77646e-18	3.06671e-13
B-in	ENSG00000143756	FBXO28	0.019114	0.0232881	0.00417411	4.06659e-24	4.49171e-19
B-in	ENSG00000143753	DEGS1	0.076806	0.0560671	-0.0207389	8.03768e-23	8.87794e-18
B-in	ENSG00000143748	NVL	0.0233355	0.0176494	-0.00568617	3.55807e-28	3.93003e-23
B-in	ENSG00000143771	CNIH4	0.0234754	0.0214681	-0.00200727	4.52681e-26	5.00004e-21
B-in	ENSG00000162923	WDR26	0.0376302	0.0302237	-0.00740657	8.68654e-26	9.59463e-21
B-in	ENSG00000143815	LBR	0.0841039	0.0638069	-0.020297	4.00649e-22	4.42533e-17
B-in	ENSG00000154380	ENAH	0.0101322	0.00986569	-0.000266563	4.80903e-18	5.31176e-13
B-in	ENSG00000143742	SRP9	0.177661	0.151594	-0.0260673	1.95922e-13	2.16404e-08
B-in	ENSG00000242861	nan	0.0168585	0.0163229	-0.000535679	8.7486e-20	9.66318e-15
B-in	ENSG00000196187	TMEM63A	0.0448999	0.0501549	0.005255	2.13373e-25	2.35679e-20
B-in	ENSG00000143811	PYCR2	0.0604279	0.0457371	-0.0146908	3.62691e-29	4.00607e-24
B-in	ENSG00000143751	SDE2	0.014679	0.0127968	-0.00188218	2.09221e-19	2.31093e-14
B-in	ENSG00000182827	ACBD3	0.0595105	0.0500646	-0.00944582	3.39896e-24	3.75429e-19
B-in	ENSG00000143799	PARP1	0.246446	0.202319	-0.0441276	5.06467e-11	5.59413e-06
B-in	ENSG00000143772	ITPKB	0.0293942	0.0221951	-0.00719904	7.35073e-28	8.11917e-23
B-in	ENSG00000228382	ITPKB-IT1	0.0125037	0.00532585	-0.00717789	1.54941e-23	1.71139e-18
B-in	ENSG00000163050	COQ8A	0.0271689	0.0206899	-0.00647903	7.92034e-25	8.74833e-20
B-in	ENSG00000181450	ZNF678	0.0118577	0.00504904	-0.00680861	2.35509e-24	2.6013e-19
B-in	ENSG00000143740	SNAP47	0.0397914	0.0338064	-0.00598502	6.51421e-28	7.19521e-23
B-in	ENSG00000081692	JMJD4	0.0182485	0.016433	-0.00181554	9.43854e-22	1.04252e-16
B-in	ENSG00000143761	ARF1	0.233058	0.194244	-0.0388138	1.61985e-10	1.78919e-05
B-in	ENSG00000143793	C1orf35	0.0433957	0.0349992	-0.00839648	4.44695e-28	4.91183e-23
B-in	ENSG00000162910	MRPL55	0.100409	0.0883442	-0.0120645	1.11796e-16	1.23483e-11
B-in	ENSG00000143774	GUK1	0.267558	0.218833	-0.0487258	1.87526e-11	2.0713e-06
B-in	ENSG00000181873	IBA57	0.0157581	0.00784756	-0.00791056	2.4454e-25	2.70104e-20
B-in	ENSG00000154358	OBSCN	0.0135519	0.00949158	-0.00406036	4.54661e-18	5.02192e-13
B-in	ENSG00000154370	TRIM11	0.0242934	0.0157322	-0.00856125	8.13025e-30	8.98019e-25
B-in	ENSG00000181218	H2AC25	0.0154868	0.019603	0.00411614	2.17562e-13	2.40306e-08
B-in	ENSG00000168159	RNF187	0.0334693	0.0302567	-0.00321261	2.70821e-20	2.99132e-15
B-in	ENSG00000168118	RAB4A	0.0910674	0.0747557	-0.0163117	1.56776e-19	1.73166e-14
B-in	ENSG00000143641	GALNT2	0.0598509	0.0300405	-0.0298104	7.16995e-36	7.91949e-31
B-in	ENSG00000135775	COG2	0.0256045	0.021023	-0.0045815	2.34564e-28	2.59086e-23
B-in	ENSG00000143643	TTC13	0.0131991	0.0120177	-0.00118139	5.76048e-19	6.36268e-14
B-in	ENSG00000173409	ARV1	0.0237037	0.0188488	-0.00485486	3.30143e-24	3.64656e-19
B-in	ENSG00000143633	C1orf131	0.0570182	0.0482965	-0.00872175	9.54642e-26	1.05444e-20
B-in	ENSG00000116906	GNPAT	0.07098	0.0592446	-0.0117354	5.08776e-28	5.61963e-23
B-in	ENSG00000010072	SPRTN	0.0454391	0.0282824	-0.0171567	1.36927e-35	1.51241e-30
B-in	ENSG00000135766	EGLN1	0.0355795	0.0256653	-0.00991417	3.85948e-35	4.26295e-30
B-in	ENSG00000116918	TSNAX	0.0748484	0.0613522	-0.0134962	1.30225e-26	1.43839e-21
B-in	ENSG00000135778	NTPCR	0.0267643	0.019478	-0.00728633	4.72965e-24	5.22408e-19
B-in	ENSG00000231663	COA6-AS1	0.0346217	0.0240137	-0.010608	3.35512e-27	3.70587e-22
B-in	ENSG00000168275	COA6	0.028125	0.0213117	-0.00681332	2.0484e-26	2.26254e-21
B-in	ENSG00000059588	TARBP1	0.0267703	0.0193919	-0.00737846	3.79365e-32	4.19023e-27
B-in	ENSG00000168264	IRF2BP2	0.0924306	0.0722143	-0.0202163	5.15263e-23	5.69129e-18
B-in	ENSG00000173726	TOMM20	0.300539	0.257046	-0.0434933	3.85861e-08	0.00426199
B-in	ENSG00000188739	RBM34	0.0414853	0.0362766	-0.00520872	1.26555e-21	1.39785e-16
B-in	ENSG00000054267	ARID4B	0.25501	0.213286	-0.0417235	2.67114e-13	2.95038e-08
B-in	ENSG00000152904	GGPS1	0.0322544	0.0240717	-0.00818269	5.05406e-28	5.58242e-23
B-in	ENSG00000285053	nan	0.0218544	0.0204722	-0.00138216	1.19452e-26	1.31939e-21
B-in	ENSG00000162885	B3GALNT2	0.0105558	0.0112023	0.000646462	6.327e-17	6.98843e-12
B-in	ENSG00000143669	LYST	0.165155	0.159304	-0.00585107	1.00671e-08	0.00111195
B-in	ENSG00000086619	ERO1B	0.0822087	0.0780314	-0.0041773	2.42152e-20	2.67466e-15
B-in	ENSG00000116977	LGALS8	0.0250715	0.0139164	-0.0111551	1.41429e-29	1.56214e-24
B-in	ENSG00000119285	HEATR1	0.0157794	0.0174848	0.00170543	6.21111e-17	6.86042e-12
B-in	ENSG00000116984	MTR	0.0303345	0.0349961	0.00466165	1.39954e-19	1.54585e-14
B-in	ENSG00000091483	FH	0.026039	0.0167007	-0.00933829	4.99446e-27	5.51658e-22
B-in	ENSG00000117009	KMO	0.0490934	0.0434143	-0.00567907	7.58369e-23	8.37649e-18
B-in	ENSG00000054277	OPN3	0.0724197	0.0486606	-0.0237591	2.92776e-30	3.23383e-25
B-in	ENSG00000203668	CHML	0.0252214	0.0290797	0.00385829	4.9514e-19	5.46902e-14
B-in	ENSG00000143702	CEP170	0.0321572	0.0279053	-0.00425196	1.04421e-26	1.15337e-21
B-in	ENSG00000054282	SDCCAG8	0.075931	0.0570098	-0.0189212	1.28909e-25	1.42385e-20
B-in	ENSG00000117020	AKT3	0.0140103	0.0104245	-0.00358578	1.159e-17	1.28016e-12
B-in	ENSG00000179456	ZBTB18	0.0257065	0.0207169	-0.00498961	5.13059e-28	5.66695e-23
B-in	ENSG00000035687	ADSS2	0.0427059	0.0346788	-0.00802709	5.26324e-28	5.81346e-23
B-in	ENSG00000121644	DESI2	0.0225114	0.0171643	-0.00534712	3.53602e-25	3.90567e-20
B-in	ENSG00000203667	COX20	0.09919	0.0812648	-0.0179251	3.03e-21	3.34676e-16
B-in	ENSG00000203666	EFCAB2	0.0167009	0.00737813	-0.00932273	2.76015e-29	3.0487e-24
B-in	ENSG00000185420	SMYD3	0.0173824	0.0183245	0.000942168	5.83959e-22	6.45006e-17
B-in	ENSG00000162851	TFB2M	0.0149948	0.0098284	-0.00516645	3.81575e-22	4.21465e-17
B-in	ENSG00000162852	CNST	0.0404431	0.023046	-0.0173971	1.1961e-27	1.32114e-22
B-in	ENSG00000153207	AHCTF1	0.0123337	0.0126134	0.000279744	7.60429e-18	8.39925e-13
B-in	ENSG00000188295	ZNF669	0.0382777	0.0239467	-0.014331	4.85459e-30	5.36208e-25
B-in	ENSG00000196418	ZNF124	0.021034	0.0159883	-0.00504572	2.44139e-26	2.69661e-21
B-in	ENSG00000259865	nan	0.0249485	0.0256647	0.000716148	3.16337e-20	3.49407e-15
B-in	ENSG00000171161	ZNF672	0.0366881	0.0239581	-0.0127301	1.19672e-37	1.32182e-32
B-in	ENSG00000171163	ZNF692	0.0233787	0.0255835	0.00220471	2.13955e-23	2.36322e-18
B-in	ENSG00000185220	PGBD2	0.0117241	0.0111006	-0.000623512	7.55136e-17	8.34078e-12
B-in	ENSG00000035115	SH3YL1	0.0556287	0.0377762	-0.0178525	5.18089e-33	5.7225e-28
B-in	ENSG00000143727	ACP1	0.16452	0.13304	-0.0314805	1.85109e-17	2.0446e-12
B-in	ENSG00000151353	TMEM18	0.0637191	0.044205	-0.0195141	1.81421e-32	2.00387e-27
B-in	ENSG00000032389	EIPR1	0.0386608	0.0310986	-0.00756215	2.61136e-31	2.88435e-26
B-in	ENSG00000171853	TRAPPC12	0.0303917	0.0204621	-0.0099296	4.67894e-28	5.16808e-23
B-in	ENSG00000182551	ADI1	0.0684365	0.0525672	-0.0158693	7.62095e-26	8.41764e-21
B-in	ENSG00000171865	RNASEH1	0.0568715	0.0445186	-0.0123529	1.20552e-31	1.33155e-26
B-in	ENSG00000234171	RNASEH1-DT	0.0339078	0.0277679	-0.00613985	9.8224e-31	1.08492e-25
B-in	ENSG00000235576	LINC01871	0.0106135	0.0148144	0.00420091	7.91889e-12	8.74674e-07
B-in	ENSG00000115738	ID2	0.03402	0.0284877	-0.00553233	4.83414e-32	5.3395e-27
B-in	ENSG00000134313	KIDINS220	0.0350396	0.0284768	-0.00656279	3.12083e-27	3.44708e-22
B-in	ENSG00000119185	ITGB1BP1	0.0900686	0.0816873	-0.00838135	7.12204e-23	7.86657e-18
B-in	ENSG00000119203	CPSF3	0.0197393	0.0127225	-0.00701675	2.1845e-22	2.41287e-17
B-in	ENSG00000134330	IAH1	0.100109	0.0846392	-0.0154699	1.35714e-21	1.49902e-16
B-in	ENSG00000151694	ADAM17	0.0782802	0.0769688	-0.00131145	5.89693e-18	6.5134e-13
B-in	ENSG00000134308	YWHAQ	0.154002	0.11611	-0.0378918	3.46752e-17	3.83001e-12
B-in	ENSG00000115750	TAF1B	0.0121485	0.0137653	0.00161679	1.12416e-13	1.24168e-08
B-in	ENSG00000260077	nan	0.0116483	0.00982351	-0.00182477	2.74939e-20	3.03681e-15
B-in	ENSG00000172059	KLF11	0.0128186	0.0109499	-0.00186872	2.03043e-20	2.24269e-15
B-in	ENSG00000115756	HPCAL1	0.084018	0.0632462	-0.0207718	4.94269e-26	5.4594e-21
B-in	ENSG00000115758	ODC1	0.221384	0.212896	-0.00848765	4.08443e-07	0.0451142
B-in	ENSG00000115761	NOL10	0.0279511	0.0161578	-0.0117932	3.87503e-32	4.28013e-27
B-in	ENSG00000143870	PDIA6	0.0986111	0.0680003	-0.0306108	5.54295e-28	6.12241e-23
B-in	ENSG00000162976	SLC66A3	0.0351142	0.0313597	-0.00375448	2.50634e-26	2.76835e-21
B-in	ENSG00000134318	ROCK2	0.0133845	0.00802098	-0.0053635	2.90565e-18	3.20941e-13
B-in	ENSG00000134324	LPIN1	0.0378161	0.0224858	-0.0153303	4.44255e-35	4.90697e-30
B-in	ENSG00000071575	TRIB2	0.0463917	0.0256228	-0.0207689	1.69924e-31	1.87687e-26
B-in	ENSG00000151779	NBAS	0.0115188	0.0112939	-0.000224933	1.36157e-14	1.50391e-09
B-in	ENSG00000079785	DDX1	0.0602636	0.0512113	-0.00905238	1.99732e-24	2.20612e-19
B-in	ENSG00000197872	CYRIA	0.0245313	0.0160649	-0.0084664	4.70663e-29	5.19866e-24
B-in	ENSG00000163029	SMC6	0.104371	0.089896	-0.0144754	1.76632e-18	1.95097e-13
B-in	ENSG00000240857	RDH14	0.0604693	0.0571232	-0.0033461	2.80839e-23	3.10198e-18
B-in	ENSG00000228784	LINC00954	0.0250419	0.026205	0.00116309	1.94787e-23	2.15151e-18
B-in	ENSG00000183891	TTC32	0.0495935	0.0414763	-0.00811721	1.14144e-24	1.26077e-19
B-in	ENSG00000068697	LAPTM4A	0.135874	0.113853	-0.0220213	3.92656e-21	4.33704e-16
B-in	ENSG00000055917	PUM2	0.0390244	0.0345056	-0.00451884	5.76786e-28	6.37083e-23
B-in	ENSG00000143878	RHOB	0.0710418	0.055663	-0.0153788	1.2409e-21	1.37062e-16
B-in	ENSG00000118960	HS1BP3	0.0181871	0.0161316	-0.00205548	1.17182e-21	1.29433e-16
B-in	ENSG00000118961	LDAH	0.0105479	0.00807058	-0.00247732	9.19996e-15	1.01617e-09
B-in	ENSG00000119778	ATAD2B	0.0303395	0.0273622	-0.00297724	3.29528e-26	3.63977e-21
B-in	ENSG00000173960	UBXN2A	0.060235	0.0455861	-0.0146489	5.91195e-29	6.52999e-24
B-in	ENSG00000115128	SF3B6	0.192173	0.156469	-0.0357033	6.20656e-15	6.8554e-10
B-in	ENSG00000219626	FAM228B	0.0224599	0.0163302	-0.00612974	1.18199e-31	1.30555e-26
B-in	ENSG00000198399	ITSN2	0.232018	0.175674	-0.056344	4.62827e-16	5.1121e-11
B-in	ENSG00000084676	NCOA1	0.0251109	0.0210161	-0.0040948	6.06287e-25	6.69668e-20
B-in	ENSG00000184924	PTRHD1	0.112188	0.103011	-0.00917747	1.01979e-16	1.1264e-11
B-in	ENSG00000115137	DNAJC27	0.00951837	0.00815026	-0.0013681	7.21766e-19	7.9722e-14
B-in	ENSG00000115138	POMC	0.0354368	0.0236899	-0.0117469	2.57206e-29	2.84094e-24
B-in	ENSG00000119772	DNMT3A	0.019853	0.0132947	-0.00655832	3.88971e-27	4.29634e-22
B-in	ENSG00000138101	DTNB	0.0160487	0.0222383	0.00618963	1.35205e-17	1.49339e-12
B-in	ENSG00000143970	ASXL2	0.0204477	0.0211848	0.000737128	1.24903e-23	1.3796e-18
B-in	ENSG00000084733	RAB10	0.043765	0.0321851	-0.0115799	9.97903e-32	1.10222e-26
B-in	ENSG00000084754	HADHA	0.170519	0.151471	-0.0190478	6.52005e-13	7.20165e-08
B-in	ENSG00000138029	HADHB	0.055335	0.0499466	-0.00538842	1.26616e-22	1.39853e-17
B-in	ENSG00000213699	SLC35F6	0.0109409	0.00992008	-0.00102081	1.06274e-16	1.17384e-11
B-in	ENSG00000119777	TMEM214	0.0133678	0.0129371	-0.000430688	9.13747e-17	1.00927e-11
B-in	ENSG00000138073	PREB	0.0255284	0.0299179	0.00438951	2.87731e-18	3.1781e-13
B-in	ENSG00000138074	SLC5A6	0.024943	0.0250708	0.000127795	5.91488e-26	6.53322e-21
B-in	ENSG00000138085	ATRAID	0.142623	0.123441	-0.0191821	1.34743e-15	1.48829e-10
B-in	ENSG00000115204	MPV17	0.0350099	0.0253825	-0.00962743	1.59294e-29	1.75946e-24
B-in	ENSG00000115207	GTF3C2	0.0208002	0.017701	-0.00309918	3.52391e-23	3.89229e-18
B-in	ENSG00000115211	EIF2B4	0.0270318	0.0240619	-0.00296994	5.7623e-27	6.36469e-22
B-in	ENSG00000115234	SNX17	0.131951	0.103022	-0.0289292	1.02902e-19	1.13659e-14
B-in	ENSG00000115241	PPM1G	0.0984614	0.0707188	-0.0277426	4.11112e-28	4.5409e-23
B-in	ENSG00000115216	NRBP1	0.0468371	0.0354481	-0.0113891	1.60619e-31	1.7741e-26
B-in	ENSG00000138002	IFT172	0.015178	0.0147747	-0.00040332	6.93356e-20	7.6584e-15
B-in	ENSG00000243943	ZNF512	0.0205878	0.0191116	-0.00147626	6.22502e-26	6.87578e-21
B-in	ENSG00000198522	GPN1	0.0258199	0.0211018	-0.0047181	4.97106e-28	5.49073e-23
B-in	ENSG00000119760	SUPT7L	0.0152882	0.0174537	0.00216547	6.69848e-20	7.39874e-15
B-in	ENSG00000163798	SLC4A1AP	0.022298	0.0141242	-0.00817385	6.35991e-26	7.02477e-21
B-in	ENSG00000243147	MRPL33	0.157605	0.140021	-0.0175833	7.35762e-11	8.12679e-06
B-in	ENSG00000158019	BABAM2	0.0304657	0.0155205	-0.0149452	2.29276e-36	2.53244e-31
B-in	ENSG00000223522	nan	0.0199286	0.0131042	-0.00682445	7.06083e-27	7.79897e-22
B-in	ENSG00000213639	PPP1CB	0.119215	0.112704	-0.00651078	7.43879e-16	8.21644e-11
B-in	ENSG00000171103	TRMT61B	0.0253362	0.0186756	-0.00666068	4.87446e-31	5.38404e-26
B-in	ENSG00000163811	WDR43	0.0598938	0.0483458	-0.011548	1.83528e-29	2.02715e-24
B-in	ENSG00000119801	YPEL5	0.270547	0.201429	-0.0691181	3.3339e-14	3.68243e-09
B-in	ENSG00000213626	LBH	0.237655	0.199572	-0.038083	8.43241e-10	9.31393e-05
B-in	ENSG00000172954	LCLAT1	0.0161331	0.0136205	-0.00251264	5.23807e-23	5.78565e-18
B-in	ENSG00000162959	MEMO1	0.0351394	0.0417898	0.00665042	2.4139e-19	2.66625e-14
B-in	ENSG00000162961	DPY30	0.0857897	0.0649221	-0.0208676	8.42093e-23	9.30125e-18
B-in	ENSG00000021574	SPAST	0.0156291	0.0235481	0.00791905	7.30935e-16	8.07347e-11
B-in	ENSG00000119820	YIPF4	0.103795	0.0922024	-0.0115928	2.93981e-19	3.24714e-14
B-in	ENSG00000115760	BIRC6	0.0774723	0.0633146	-0.0141577	4.81156e-26	5.31456e-21
B-in	ENSG00000276517	nan	0.0226803	0.0183996	-0.00428068	1.86187e-23	2.05651e-18
B-in	ENSG00000018699	TTC27	0.0109162	0.00868796	-0.00222827	1.08472e-18	1.19812e-13
B-in	ENSG00000152689	RASGRP3	0.116989	0.0896295	-0.0273594	1.10281e-21	1.2181e-16
B-in	ENSG00000171055	FEZ2	0.0353002	0.0314806	-0.00381959	1.42636e-23	1.57547e-18
B-in	ENSG00000115808	STRN	0.0406713	0.0351376	-0.00553376	1.56877e-33	1.73277e-28
B-in	ENSG00000008869	HEATR5B	0.0312003	0.0343606	0.00316034	2.69945e-27	2.98165e-22
B-in	ENSG00000152133	GPATCH11	0.0436329	0.0308638	-0.012769	5.07028e-27	5.60033e-22
B-in	ENSG00000055332	EIF2AK2	0.0623447	0.050712	-0.0116327	1.73623e-30	1.91773e-25
B-in	ENSG00000218739	CEBPZOS	0.0881326	0.0741524	-0.0139803	8.95108e-21	9.88682e-16
B-in	ENSG00000115816	CEBPZ	0.0860462	0.0791268	-0.00691931	1.62665e-17	1.7967e-12
B-in	ENSG00000003509	NDUFAF7	0.016702	0.0174732	0.000771271	1.29033e-20	1.42523e-15
B-in	ENSG00000115825	PRKD3	0.103623	0.0850465	-0.0185765	1.83983e-18	2.03217e-13
B-in	ENSG00000163171	CDC42EP3	0.0164104	0.0140299	-0.00238047	5.8004e-20	6.40678e-15
B-in	ENSG00000115841	RMDN2	0.0149242	0.0105112	-0.00441303	8.19926e-23	9.05641e-18
B-in	ENSG00000119787	ATL2	0.0193596	0.0116206	-0.00773899	1.375e-27	1.51874e-22
B-in	ENSG00000143891	GALM	0.0248302	0.0183833	-0.00644691	1.22005e-31	1.34759e-26
B-in	ENSG00000152147	GEMIN6	0.0186216	0.0142373	-0.00438426	8.08628e-23	8.93162e-18
B-in	ENSG00000163214	DHX57	0.0369118	0.0297315	-0.00718026	1.17966e-24	1.30298e-19
B-in	ENSG00000115904	SOS1	0.0159315	0.0185265	0.00259496	3.06063e-22	3.38059e-17
B-in	ENSG00000231312	MAP4K3-DT	0.0255378	0.0260923	0.000554412	5.65784e-27	6.24931e-22
B-in	ENSG00000138050	THUMPD2	0.0264659	0.0192792	-0.0071867	2.40832e-33	2.66008e-28
B-in	ENSG00000143924	EML4	0.153949	0.136845	-0.0171039	9.10415e-16	1.00559e-10
B-in	ENSG00000115944	COX7A2L	0.243071	0.176825	-0.0662454	1.09403e-16	1.2084e-11
B-in	ENSG00000115970	THADA	0.0194468	0.0204098	0.000963067	3.36777e-23	3.71984e-18
B-in	ENSG00000138095	LRPPRC	0.107519	0.0960431	-0.0114761	1.2137e-21	1.34058e-16
B-in	ENSG00000138032	PPM1B	0.0854396	0.051824	-0.0336156	2.65522e-34	2.9328e-29
B-in	ENSG00000138078	PREPL	0.0357922	0.0428397	0.00704752	1.2674e-21	1.3999e-16
B-in	ENSG00000143919	CAMKMT	0.0139303	0.00935155	-0.00457871	3.81464e-18	4.21342e-13
B-in	ENSG00000068784	SRBD1	0.0232844	0.00968192	-0.0136025	2.23519e-35	2.46886e-30
B-in	ENSG00000171132	PRKCE	0.0359061	0.0230743	-0.0128318	3.12629e-36	3.45311e-31
B-in	ENSG00000250565	ATP6V1E2	0.0254437	0.0351241	0.00968038	3.03192e-19	3.34888e-14
B-in	ENSG00000119729	RHOQ	0.0396123	0.0380992	-0.00151304	1.82914e-26	2.02036e-21
B-in	ENSG00000151665	PIGF	0.0214686	0.0124694	-0.00899913	6.23312e-30	6.88473e-25
B-in	ENSG00000119878	CRIPT	0.0419982	0.0378834	-0.00411475	2.18364e-25	2.41192e-20
B-in	ENSG00000171150	SOCS5	0.0155694	0.0201135	0.00454408	1.48701e-18	1.64247e-13
B-in	ENSG00000180398	MCFD2	0.0485372	0.045062	-0.00347526	1.77711e-28	1.96289e-23
B-in	ENSG00000068724	TTC7A	0.0315673	0.0187557	-0.0128115	1.62048e-38	1.78989e-33
B-in	ENSG00000143933	CALM2	0.389863	0.325198	-0.0646644	8.93661e-08	0.00987084
B-in	ENSG00000095002	MSH2	0.0142807	0.0134634	-0.000817267	2.28335e-21	2.52205e-16
B-in	ENSG00000116062	MSH6	0.0152575	0.0161587	0.000901169	3.81448e-21	4.21324e-16
B-in	ENSG00000138081	FBXO11	0.0511493	0.0432531	-0.00789629	2.27658e-24	2.51458e-19
B-in	ENSG00000170802	FOXN2	0.0253349	0.0192974	-0.00603758	6.07215e-29	6.70693e-24
B-in	ENSG00000272663	PPP1R21-DT	0.0103446	0.0124041	0.00205953	4.277e-16	4.72412e-11
B-in	ENSG00000162869	PPP1R21	0.0274269	0.0315784	0.00415154	9.45966e-25	1.04486e-19
B-in	ENSG00000115239	ASB3	0.0296377	0.0272223	-0.00241542	7.87673e-29	8.70016e-24
B-in	ENSG00000068912	ERLEC1	0.0578752	0.0437808	-0.0140944	3.18535e-30	3.51835e-25
B-in	ENSG00000068878	PSME4	0.066744	0.0496367	-0.0171073	8.93106e-31	9.86472e-26
B-in	ENSG00000170634	ACYP2	0.0833465	0.067338	-0.0160085	1.53489e-24	1.69535e-19
B-in	ENSG00000115306	SPTBN1	0.0497872	0.05349	0.00370288	6.76648e-23	7.47384e-18
B-in	ENSG00000115310	RTN4	0.0991356	0.0803207	-0.0188149	5.97904e-20	6.60409e-15
B-in	ENSG00000085760	MTIF2	0.0213386	0.0196744	-0.00166425	1.34276e-27	1.48314e-22
B-in	ENSG00000115355	CCDC88A	0.0205861	0.0189605	-0.00162558	6.49015e-20	7.16862e-15
B-in	ENSG00000163001	CFAP36	0.0209211	0.0148576	-0.00606356	5.86589e-27	6.47911e-22
B-in	ENSG00000275052	PPP4R3B	0.066306	0.0589049	-0.00740109	7.75811e-24	8.56915e-19
B-in	ENSG00000272606	PPP4R3B-DT	0.0255395	0.0336141	0.00807459	1.33365e-18	1.47307e-13
B-in	ENSG00000138035	PNPT1	0.0273465	0.0261546	-0.00119184	2.31068e-27	2.55224e-22
B-in	ENSG00000028116	VRK2	0.0242815	0.0240516	-0.000229919	2.92748e-23	3.23352e-18
B-in	ENSG00000287875	ENSG00000287875	0.0178229	0.0153956	-0.00242734	5.13269e-29	5.66926e-24
B-in	ENSG00000228590	MIR4432HG	0.0258377	0.0212666	-0.00457107	6.64936e-25	7.34449e-20
B-in	ENSG00000115421	PAPOLG	0.0155276	0.0111959	-0.00433177	3.93746e-21	4.34908e-16
B-in	ENSG00000162924	REL	0.263418	0.201141	-0.062277	6.11487e-14	6.75412e-09
B-in	ENSG00000162928	PEX13	0.0170573	0.00697679	-0.0100805	2.81804e-25	3.11264e-20
B-in	ENSG00000212978	ENSG00000212978	0.0172666	0.0100929	-0.00717362	7.92166e-27	8.74979e-22
B-in	ENSG00000237651	C2orf74	0.0364813	0.0331275	-0.00335378	3.64411e-27	4.02507e-22
B-in	ENSG00000115464	USP34	0.11616	0.0789659	-0.0371942	1.15257e-29	1.27306e-24
B-in	ENSG00000082898	XPO1	0.0889178	0.0767525	-0.0121653	2.91621e-25	3.22107e-20
B-in	ENSG00000115484	CCT4	0.126699	0.101815	-0.0248839	3.44236e-19	3.80222e-14
B-in	ENSG00000173163	COMMD1	0.0520573	0.0402368	-0.0118204	7.78344e-27	8.59712e-22
B-in	ENSG00000170340	B3GNT2	0.0263411	0.0277324	0.00139126	9.70783e-25	1.07227e-19
B-in	ENSG00000115504	EHBP1	0.0140478	0.0155195	0.00147169	6.32668e-18	6.98807e-13
B-in	ENSG00000143951	WDPCP	0.0170989	0.0128188	-0.00428008	3.55525e-25	3.92692e-20
B-in	ENSG00000014641	MDH1	0.0842878	0.0617254	-0.0225624	9.1079e-30	1.006e-24
B-in	ENSG00000169764	UGP2	0.119041	0.100122	-0.0189187	1.38593e-17	1.53081e-12
B-in	ENSG00000197329	PELI1	0.0436209	0.0385075	-0.00511336	8.34594e-24	9.21842e-19
B-in	ENSG00000225889	nan	0.0335243	0.0275362	-0.00598815	6.01171e-25	6.64018e-20
B-in	ENSG00000119844	AFTPH	0.0525531	0.0501571	-0.00239598	6.63002e-28	7.32313e-23
B-in	ENSG00000179833	SERTAD2	0.0393516	0.0292502	-0.0101014	4.38494e-27	4.84334e-22
B-in	ENSG00000234572	LINC01800	0.0179527	0.0116008	-0.00635193	2.71046e-25	2.99381e-20
B-in	ENSG00000237638	LINC02245	0.0811461	0.0735035	-0.00764259	8.61377e-18	9.51425e-13
B-in	ENSG00000011523	CEP68	0.0340908	0.0290952	-0.00499566	4.891e-26	5.40231e-21
B-in	ENSG00000138069	RAB1A	0.0510166	0.0449879	-0.00602867	1.09182e-25	1.20596e-20
B-in	ENSG00000138071	ACTR2	0.236198	0.187129	-0.0490692	1.05191e-12	1.16188e-07
B-in	ENSG00000143971	ETAA1	0.0112458	0.0122922	0.00104634	5.71365e-21	6.31096e-16
B-in	ENSG00000197223	C1D	0.0762551	0.0643215	-0.0119336	8.5619e-25	9.45697e-20
B-in	ENSG00000243667	DNAAF10	0.0150698	0.00605189	-0.00901789	1.07645e-20	1.18898e-15
B-in	ENSG00000115946	PNO1	0.0249459	0.019326	-0.00561984	1.7905e-26	1.97768e-21
B-in	ENSG00000221823	PPP3R1	0.0404532	0.0294092	-0.0110439	8.17862e-35	9.03362e-30
B-in	ENSG00000115956	PLEK	0.0696632	0.0605479	-0.00911525	1.32038e-23	1.45842e-18
B-in	ENSG00000163219	ARHGAP25	0.0909645	0.0895478	-0.00141664	9.65857e-19	1.06683e-13
B-in	ENSG00000198380	GFPT1	0.0118277	0.0106653	-0.00116243	3.94407e-18	4.35638e-13
B-in	ENSG00000169599	NFU1	0.0687663	0.0730062	0.00423986	1.7983e-17	1.98629e-12
B-in	ENSG00000115977	AAK1	0.0328356	0.0298312	-0.00300436	5.62457e-29	6.21256e-24
B-in	ENSG00000196975	ANXA4	0.0541894	0.0330371	-0.0211523	4.92978e-35	5.44514e-30
B-in	ENSG00000087338	GMCL1	0.0456057	0.0377615	-0.00784418	2.92006e-28	3.22533e-23
B-in	ENSG00000124380	SNRNP27	0.0913272	0.0911921	-0.000135156	1.02466e-14	1.13178e-09
B-in	ENSG00000059728	MXD1	0.0131897	0.0106106	-0.00257908	2.97176e-21	3.28243e-16
B-in	ENSG00000179818	PCBP1-AS1	0.03795	0.0379171	-3.28905e-05	9.61142e-28	1.06162e-22
B-in	ENSG00000169564	PCBP1	0.2804	0.251173	-0.0292271	3.31065e-07	0.0365674
B-in	ENSG00000116001	TIA1	0.0545986	0.0556931	0.00109452	8.47047e-27	9.35597e-22
B-in	ENSG00000143977	SNRPG	0.188353	0.150706	-0.0376474	7.66441e-13	8.46565e-08
B-in	ENSG00000035141	FAM136A	0.056114	0.0560645	-4.94363e-05	1.96797e-24	2.1737e-19
B-in	ENSG00000144043	TEX261	0.0171148	0.0102916	-0.00682327	1.2921e-24	1.42717e-19
B-in	ENSG00000124357	NAGK	0.0607275	0.0486011	-0.0121265	1.65622e-30	1.82936e-25
B-in	ENSG00000124370	MCEE	0.0193857	0.0135847	-0.00580103	8.33939e-21	9.2112e-16
B-in	ENSG00000124383	MPHOSPH10	0.058666	0.0575999	-0.00106619	4.82512e-23	5.32953e-18
B-in	ENSG00000124374	PAIP2B	0.0212144	0.0160252	-0.0051892	2.26089e-25	2.49725e-20
B-in	ENSG00000075292	ZNF638	0.0888043	0.0663917	-0.0224126	3.07731e-26	3.39901e-21
B-in	ENSG00000144040	SFXN5	0.0112095	0.00533747	-0.005872	4.61632e-20	5.09891e-15
B-in	ENSG00000135632	SMYD5	0.0100591	0.00468526	-0.00537383	3.83854e-21	4.23982e-16
B-in	ENSG00000135617	PRADC1	0.0139717	0.00777405	-0.00619768	3.46212e-27	3.82405e-22
B-in	ENSG00000135624	CCT7	0.105584	0.0726336	-0.03295	1.31575e-23	1.45329e-18
B-in	ENSG00000116127	ALMS1	0.0113145	0.0114827	0.000168215	4.40714e-16	4.86786e-11
B-in	ENSG00000144034	TPRKB	0.0798309	0.0586203	-0.0212105	1.36796e-30	1.51096e-25
B-in	ENSG00000144048	DUSP11	0.0327216	0.0228935	-0.00982807	4.3118e-24	4.76256e-19
B-in	ENSG00000124356	STAMBP	0.0385044	0.0303608	-0.00814352	7.20616e-29	7.95949e-24
B-in	ENSG00000114956	DGUOK	0.162828	0.130535	-0.0322921	3.5195e-14	3.88743e-09
B-in	ENSG00000163170	BOLA3	0.036253	0.0217512	-0.0145018	5.94017e-37	6.56116e-32
B-in	ENSG00000114978	MOB1A	0.124358	0.111955	-0.0124032	3.63989e-16	4.02041e-11
B-in	ENSG00000204843	DCTN1	0.0254655	0.0265581	0.00109263	4.75639e-21	5.25362e-16
B-in	ENSG00000005448	WDR54	0.0617469	0.0643995	0.00265256	5.87703e-21	6.49142e-16
B-in	ENSG00000115274	INO80B	0.0246976	0.0189754	-0.00572218	1.14889e-25	1.269e-20
B-in	ENSG00000239779	WBP1	0.0735173	0.0575963	-0.0159211	6.1928e-28	6.8402e-23
B-in	ENSG00000115275	MOGS	0.021221	0.0219975	0.000776467	2.15893e-21	2.38463e-16
B-in	ENSG00000204822	MRPL53	0.0372146	0.0339165	-0.00329805	5.92279e-26	6.54196e-21
B-in	ENSG00000115282	TTC31	0.0205691	0.0228204	0.00225136	3.31873e-23	3.66567e-18
B-in	ENSG00000115289	PCGF1	0.0115181	0.00692258	-0.00459556	1.32828e-19	1.46714e-14
B-in	ENSG00000115307	AUP1	0.144134	0.119538	-0.0245962	1.67148e-12	1.84622e-07
B-in	ENSG00000115317	HTRA2	0.0472809	0.0312056	-0.0160753	1.59548e-37	1.76227e-32
B-in	ENSG00000115325	DOK1	0.0213366	0.0204158	-0.000920864	3.57485e-26	3.94856e-21
B-in	ENSG00000115350	POLE4	0.148593	0.112798	-0.0357949	2.36154e-19	2.60841e-14
B-in	ENSG00000115364	MRPL19	0.0374836	0.0239097	-0.0135738	1.83511e-32	2.02695e-27
B-in	ENSG00000005436	GCFC2	0.0220213	0.0120928	-0.00992848	1.43055e-27	1.5801e-22
B-in	ENSG00000163541	SUCLG1	0.0759202	0.0503352	-0.025585	7.20896e-32	7.96258e-27
B-in	ENSG00000186854	TRABD2A	0.0246951	0.0172984	-0.00739661	3.05888e-21	3.37866e-16
B-in	ENSG00000176407	KCMF1	0.0222991	0.0253497	0.00305059	1.27164e-22	1.40458e-17
B-in	ENSG00000152291	TGOLN2	0.119261	0.0893931	-0.0298682	2.7497e-24	3.03715e-19
B-in	ENSG00000115459	ELMOD3	0.0518256	0.0380759	-0.0137496	2.22947e-29	2.46253e-24
B-in	ENSG00000042493	CAPG	0.123819	0.0948891	-0.0289303	9.07233e-24	1.00208e-18
B-in	ENSG00000168906	MAT2A	0.0481159	0.0365924	-0.0115235	9.80622e-26	1.08314e-20
B-in	ENSG00000115486	GGCX	0.0275922	0.0188924	-0.00869971	1.79133e-35	1.9786e-30
B-in	ENSG00000118640	VAMP8	0.221981	0.177676	-0.0443051	3.04016e-13	3.35798e-08
B-in	ENSG00000168899	VAMP5	0.0852885	0.0584712	-0.0268172	4.92842e-26	5.44364e-21
B-in	ENSG00000168894	RNF181	0.10132	0.0869222	-0.014398	3.03019e-18	3.34697e-13
B-in	ENSG00000168890	TMEM150A	0.013212	0.011746	-0.00146606	4.90674e-24	5.4197e-19
B-in	ENSG00000168883	USP39	0.0229178	0.0162259	-0.00669195	1.25286e-27	1.38383e-22
B-in	ENSG00000168887	C2orf68	0.0544285	0.032903	-0.0215255	2.67901e-38	2.95907e-33
B-in	ENSG00000115523	GNLY	0.2102	0.195103	-0.0150967	2.80592e-07	0.0309925
B-in	ENSG00000115525	ST3GAL5	0.043894	0.0257925	-0.0181015	4.21854e-36	4.65955e-31
B-in	ENSG00000068654	POLR1A	0.0201864	0.0130143	-0.00717214	6.23555e-28	6.88741e-23
B-in	ENSG00000132300	PTCD3	0.0396038	0.0361392	-0.00346462	3.07995e-25	3.40193e-20
B-in	ENSG00000132305	IMMT	0.0354749	0.0262934	-0.00918143	1.81341e-28	2.00299e-23
B-in	ENSG00000132313	MRPL35	0.0169525	0.0130616	-0.00389089	3.72267e-27	4.11184e-22
B-in	ENSG00000115548	KDM3A	0.0113548	0.0172489	0.0058941	6.12966e-17	6.77046e-12
B-in	ENSG00000115561	CHMP3	0.134417	0.116126	-0.0182909	9.3205e-15	1.02949e-09
B-in	ENSG00000239305	RNF103	0.0144111	0.0136769	-0.000734181	3.02536e-21	3.34163e-16
B-in	ENSG00000153561	RMND5A	0.0319966	0.0173	-0.0146965	4.3916e-36	4.8507e-31
B-in	ENSG00000172086	KRCC1	0.0930762	0.0648773	-0.0281989	2.24298e-27	2.47746e-22
B-in	ENSG00000172071	EIF2AK3	0.0789205	0.0741746	-0.00474592	2.67178e-17	2.95109e-12
B-in	ENSG00000234028	EIF2AK3-DT	0.0116418	0.0103365	-0.00130531	1.97214e-18	2.1783e-13
B-in	ENSG00000153574	RPIA	0.0967539	0.0731373	-0.0236167	1.82277e-20	2.01333e-15
B-in	ENSG00000172005	MAL	0.0100791	0.0107374	0.000658338	7.11825e-16	7.86239e-11
B-in	ENSG00000144029	MRPS5	0.0660868	0.0591606	-0.00692627	8.42449e-23	9.30519e-18
B-in	ENSG00000144026	ZNF514	0.0126911	0.0099089	-0.00278221	6.39588e-18	7.06451e-13
B-in	ENSG00000115042	FAHD2A	0.0203607	0.0227896	0.00242896	4.41721e-21	4.87899e-16
B-in	ENSG00000232931	LINC00342	0.0278585	0.0143081	-0.0135504	3.81487e-36	4.21367e-31
B-in	ENSG00000174501	ANKRD36C	0.0288507	0.0175768	-0.0112738	3.43769e-32	3.79707e-27
B-in	ENSG00000158050	DUSP2	0.0951297	0.0800506	-0.0150791	1.24585e-23	1.3761e-18
B-in	ENSG00000084090	STARD7	0.0827759	0.0647947	-0.0179812	1.01866e-22	1.12515e-17
B-in	ENSG00000135956	TMEM127	0.0146664	0.0101718	-0.00449457	8.47174e-20	9.35738e-15
B-in	ENSG00000144021	CIAO1	0.052465	0.0515063	-0.000958693	1.18632e-21	1.31034e-16
B-in	ENSG00000144028	SNRNP200	0.0861225	0.067909	-0.0182135	7.48655e-25	8.2692e-20
B-in	ENSG00000196843	ARID5A	0.0432076	0.0425878	-0.000619756	5.44744e-26	6.01692e-21
B-in	ENSG00000168763	CNNM3	0.0202936	0.0276774	0.00738381	4.33066e-19	4.78338e-14
B-in	ENSG00000213337	ANKRD39	0.0238472	0.0161296	-0.00771754	1.36285e-30	1.50532e-25
B-in	ENSG00000135976	ANKRD36	0.0269943	0.0244523	-0.002542	8.28493e-26	9.15104e-21
B-in	ENSG00000230606	APPAT	0.0153821	0.0102971	-0.00508502	5.34137e-23	5.89976e-18
B-in	ENSG00000196912	ANKRD36B	0.0185785	0.0165245	-0.00205404	3.54323e-22	3.91364e-17
B-in	ENSG00000135940	COX5B	0.374231	0.307635	-0.0665963	6.26905e-09	0.000692442
B-in	ENSG00000115073	ACTR1B	0.0698159	0.0662353	-0.0035806	5.08601e-20	5.6177e-15
B-in	ENSG00000115085	ZAP70	0.0203015	0.0193282	-0.000973283	1.33727e-21	1.47707e-16
B-in	ENSG00000075568	TMEM131	0.0287368	0.0198967	-0.00884013	5.95534e-28	6.57791e-23
B-in	ENSG00000183513	COA5	0.0403793	0.0251358	-0.0152434	1.87529e-32	2.07134e-27
B-in	ENSG00000115446	UNC50	0.0285046	0.0231129	-0.00539173	4.74531e-29	5.24138e-24
B-in	ENSG00000071073	MGAT4A	0.0363839	0.029346	-0.00703781	4.80251e-27	5.30456e-22
B-in	ENSG00000135951	TSGA10	0.0278853	0.0202882	-0.00759709	2.1743e-22	2.4016e-17
B-in	ENSG00000144182	LIPT1	0.0132083	0.0181126	0.0049043	3.7741e-17	4.16864e-12
B-in	ENSG00000158411	MITD1	0.106177	0.0850216	-0.0211556	2.73166e-20	3.01722e-15
B-in	ENSG00000185414	MRPL30	0.0266946	0.0227943	-0.00390029	1.10765e-22	1.22345e-17
B-in	ENSG00000115514	TXNDC9	0.0247039	0.0274536	0.00274977	3.42501e-23	3.78306e-18
B-in	ENSG00000158417	EIF5B	0.186255	0.165397	-0.020858	8.60961e-12	9.50966e-07
B-in	ENSG00000135945	REV1	0.0355071	0.0368238	0.00131673	2.63476e-23	2.9102e-18
B-in	ENSG00000115539	PDCL3	0.0376298	0.024387	-0.0132427	6.87757e-36	7.59655e-31
B-in	ENSG00000158435	CNOT11	0.0194055	0.0112283	-0.00817722	3.14021e-28	3.46848e-23
B-in	ENSG00000163162	RNF149	0.0450951	0.039205	-0.0058901	4.9386e-28	5.45488e-23
B-in	ENSG00000071054	MAP4K4	0.0819091	0.0734845	-0.00842455	7.06132e-23	7.79951e-18
B-in	ENSG00000135972	MRPS9	0.0292974	0.0216455	-0.00765183	5.39255e-29	5.95629e-24
B-in	ENSG00000135966	TGFBRAP1	0.0127111	0.00847325	-0.00423784	1.8643e-16	2.05919e-11
B-in	ENSG00000272994	C2orf49-DT	0.0354215	0.0244248	-0.0109967	4.24496e-30	4.68873e-25
B-in	ENSG00000135974	C2orf49	0.0268142	0.0197609	-0.0070533	2.51542e-26	2.77838e-21
B-in	ENSG00000071051	NCK2	0.0770783	0.0689918	-0.00808648	1.4146e-22	1.56249e-17
B-in	ENSG00000115652	UXS1	0.0496596	0.0341427	-0.0155169	5.50547e-35	6.08101e-30
B-in	ENSG00000135968	GCC2	0.148824	0.113713	-0.0351104	1.15144e-17	1.27182e-12
B-in	ENSG00000169756	LIMS1	0.0355905	0.0180799	-0.0175106	1.56541e-36	1.72906e-31
B-in	ENSG00000153201	RANBP2	0.0306425	0.0294703	-0.00117224	8.87793e-28	9.80603e-23
B-in	ENSG00000015568	RGPD5	0.00986374	0.0101458	0.000282049	8.88783e-17	9.81697e-12
B-in	ENSG00000175701	MTLN	0.0465682	0.0309692	-0.0155989	5.43452e-36	6.00264e-31
B-in	ENSG00000153094	BCL2L11	0.0357056	0.0153626	-0.020343	2.83906e-37	3.13585e-32
B-in	ENSG00000153107	ANAPC1	0.024609	0.0251816	0.000572698	8.08134e-22	8.92616e-17
B-in	ENSG00000153214	TMEM87B	0.0156579	0.0137809	-0.00187696	1.25442e-25	1.38556e-20
B-in	ENSG00000144161	ZC3H8	0.0613095	0.0503884	-0.010921	2.71413e-28	2.99786e-23
B-in	ENSG00000188177	ZC3H6	0.0391362	0.034933	-0.00420323	4.89371e-32	5.4053e-27
B-in	ENSG00000114999	TTL	0.00981777	0.0157601	0.00594234	1.22382e-11	1.35176e-06
B-in	ENSG00000125611	CHCHD5	0.0814404	0.0557768	-0.0256636	7.53243e-32	8.31987e-27
B-in	ENSG00000144136	SLC20A1	0.0189568	0.0204583	0.00150147	6.48444e-22	7.16232e-17
B-in	ENSG00000125637	PSD4	0.0426142	0.0377529	-0.00486133	2.75359e-27	3.04145e-22
B-in	ENSG00000189223	PAX8-AS1	0.0361077	0.031679	-0.00442868	1.11549e-23	1.2321e-18
B-in	ENSG00000136682	ZNG1B	0.018095	0.0185945	0.000499465	1.46295e-19	1.61589e-14
B-in	ENSG00000144134	RABL2A	0.0165632	0.0183861	0.00182282	3.70421e-21	4.09144e-16
B-in	ENSG00000115084	SLC35F5	0.0214619	0.0179459	-0.00351595	4.22641e-22	4.66824e-17
B-in	ENSG00000115091	ACTR3	0.211202	0.168897	-0.0423043	4.19015e-13	4.62819e-08
B-in	ENSG00000088205	DDX18	0.207016	0.191157	-0.0158589	3.49041e-08	0.0038553
B-in	ENSG00000125633	CCDC93	0.024544	0.0224583	-0.00208568	2.04217e-28	2.25565e-23
B-in	ENSG00000125629	INSIG2	0.0289884	0.0294896	0.000501249	2.64918e-23	2.92613e-18
B-in	ENSG00000186132	C2orf76	0.0176613	0.0144229	-0.00323835	6.59722e-21	7.2869e-16
B-in	ENSG00000155368	DBI	0.319366	0.25802	-0.0613459	1.34229e-11	1.48261e-06
B-in	ENSG00000088179	PTPN4	0.0649177	0.0539046	-0.0110131	3.76145e-24	4.15468e-19
B-in	ENSG00000226479	TMEM185B	0.0177775	0.013812	-0.00396547	6.79483e-23	7.50516e-18
B-in	ENSG00000144118	RALB	0.049628	0.0513668	0.00173882	1.91077e-23	2.11052e-18
B-in	ENSG00000074054	CLASP1	0.0171816	0.0141369	-0.00304472	3.26918e-24	3.61094e-19
B-in	ENSG00000236859	NIFK-AS1	0.0323015	0.0269343	-0.0053672	6.48123e-24	7.15878e-19
B-in	ENSG00000155438	NIFK	0.0678139	0.0466803	-0.0211337	4.61554e-28	5.09805e-23
B-in	ENSG00000211460	TSN	0.0625695	0.0568399	-0.00572953	1.78519e-23	1.97182e-18
B-in	ENSG00000136732	GYPC	0.282967	0.226787	-0.0561794	2.89889e-11	3.20194e-06
B-in	ENSG00000136717	BIN1	0.207036	0.182638	-0.0243983	8.21916e-09	0.000907839
B-in	ENSG00000163161	ERCC3	0.0152299	0.0122713	-0.00295858	8.99592e-29	9.93635e-24
B-in	ENSG00000169967	MAP3K2	0.0695412	0.0520755	-0.0174657	1.8776e-29	2.07388e-24
B-in	ENSG00000236682	MAP3K2-DT	0.0242303	0.023895	-0.000335211	5.46645e-21	6.03792e-16
B-in	ENSG00000163166	IWS1	0.0546331	0.0352717	-0.0193614	8.59442e-34	9.49288e-29
B-in	ENSG00000169994	MYO7B	0.0112915	0.0218683	0.0105769	9.93605e-11	1.09748e-05
B-in	ENSG00000072163	LIMS2	0.0290365	0.020935	-0.00810147	1.18814e-22	1.31235e-17
B-in	ENSG00000136709	WDR33	0.086473	0.0721061	-0.0143669	5.78624e-24	6.39113e-19
B-in	ENSG00000144231	POLR2D	0.030524	0.026378	-0.00414593	7.33544e-28	8.10229e-23
B-in	ENSG00000136731	UGGT1	0.0195592	0.0142326	-0.00532657	6.7722e-24	7.48017e-19
B-in	ENSG00000136699	SMPD4	0.0194738	0.0124408	-0.00703305	3.8652e-31	4.26927e-26
B-in	ENSG00000152082	MZT2B	0.366254	0.291186	-0.0750678	7.96381e-12	8.79635e-07
B-in	ENSG00000136710	CCDC115	0.104691	0.0884538	-0.0162376	5.70122e-19	6.29723e-14
B-in	ENSG00000136718	IMP4	0.0699771	0.0595277	-0.0104494	1.93697e-21	2.13946e-16
B-in	ENSG00000072135	PTPN18	0.0903334	0.0697074	-0.020626	1.29944e-27	1.43529e-22
B-in	ENSG00000152102	FAM168B	0.0172006	0.00970529	-0.00749535	1.17198e-24	1.2945e-19
B-in	ENSG00000115762	PLEKHB2	0.0308657	0.0211544	-0.0097113	4.01602e-32	4.43585e-27
B-in	ENSG00000173272	MZT2A	0.206109	0.170153	-0.0359567	2.66448e-13	2.94302e-08
B-in	ENSG00000152127	MGAT5	0.0287367	0.0268146	-0.00192214	5.29489e-21	5.84842e-16
B-in	ENSG00000082258	CCNT2	0.0381001	0.0366016	-0.00149857	7.40213e-28	8.17595e-23
B-in	ENSG00000115839	RAB3GAP1	0.0633928	0.0570169	-0.00637586	2.66482e-20	2.9434e-15
B-in	ENSG00000121988	ZRANB3	0.00910099	0.00864181	-0.000459179	3.24896e-14	3.5886e-09
B-in	ENSG00000048991	R3HDM1	0.0295111	0.023409	-0.00610205	1.1999e-31	1.32534e-26
B-in	ENSG00000144224	UBXN4	0.172105	0.12954	-0.0425652	6.42807e-17	7.10006e-12
B-in	ENSG00000115866	DARS1	0.0957447	0.0844939	-0.0112507	7.77361e-19	8.58626e-14
B-in	ENSG00000144228	SPOPL	0.023485	0.0251226	0.0016376	1.58785e-24	1.75385e-19
B-in	ENSG00000241772	ENSG00000241772	0.0294055	0.0257251	-0.00368044	1.5819e-26	1.74727e-21
B-in	ENSG00000115919	KYNU	0.0481763	0.0413787	-0.00679758	6.95916e-29	7.68667e-24
B-in	ENSG00000075884	ARHGAP15	0.169268	0.135087	-0.034181	7.62184e-17	8.41862e-12
B-in	ENSG00000121964	GTDC1	0.0137556	0.0100735	-0.00368208	4.47284e-14	4.94043e-09
B-in	ENSG00000169554	ZEB2	0.12683	0.115738	-0.0110923	1.42907e-13	1.57846e-08
B-in	ENSG00000115947	ORC4	0.0391318	0.0326224	-0.00650947	1.55528e-24	1.71787e-19
B-in	ENSG00000204406	MBD5	0.0656037	0.060826	-0.00477773	1.47916e-24	1.63379e-19
B-in	ENSG00000135999	EPC2	0.0319752	0.0233681	-0.00860705	1.01633e-31	1.12257e-26
B-in	ENSG00000168288	MMADHC	0.0753766	0.068175	-0.00720165	9.20173e-24	1.01637e-18
B-in	ENSG00000184898	RBM43	0.0185788	0.0117175	-0.00686131	1.3418e-23	1.48207e-18
B-in	ENSG00000123609	NMI	0.0522316	0.0455398	-0.00669184	5.49569e-29	6.07021e-24
B-in	ENSG00000080345	RIF1	0.0338076	0.0296244	-0.00418322	1.029e-28	1.13657e-23
B-in	ENSG00000162980	ARL5A	0.170133	0.160514	-0.00961922	1.83456e-10	2.02635e-05
B-in	ENSG00000288066	nan	0.0597545	0.0536671	-0.00608738	2.6298e-23	2.90472e-18
B-in	ENSG00000196504	PRPF40A	0.122017	0.0872446	-0.0347728	7.58576e-24	8.37877e-19
B-in	ENSG00000177917	ARL6IP6	0.0400219	0.0306067	-0.00941519	2.75445e-27	3.0424e-22
B-in	ENSG00000153234	NR4A2	0.158644	0.119357	-0.0392863	2.41602e-21	2.6686e-16
B-in	ENSG00000115165	CYTIP	0.153038	0.137312	-0.0157267	6.82841e-16	7.54225e-11
B-in	ENSG00000196151	WDSUB1	0.0198079	0.0157714	-0.00403646	5.58967e-28	6.17402e-23
B-in	ENSG00000123636	BAZ2B	0.0437352	0.0449978	0.00126261	3.35706e-23	3.708e-18
B-in	ENSG00000136536	MARCHF7	0.0551124	0.0396546	-0.0154577	3.39073e-28	3.7452e-23
B-in	ENSG00000054219	LY75	0.0328221	0.0398881	0.00706599	1.80463e-23	1.99328e-18
B-in	ENSG00000153250	RBMS1	0.0513065	0.0488649	-0.00244158	5.84121e-27	6.45185e-22
B-in	ENSG00000136560	TANK	0.122412	0.105429	-0.0169822	1.76148e-17	1.94563e-12
B-in	ENSG00000115233	PSMD14	0.0351848	0.0334598	-0.00172502	4.42059e-32	4.88272e-27
B-in	ENSG00000115267	IFIH1	0.0264308	0.0233069	-0.00312395	3.39614e-27	3.75117e-22
B-in	ENSG00000115271	GCA	0.0622284	0.0522126	-0.0100159	1.28073e-28	1.41462e-23
B-in	ENSG00000082438	COBLL1	0.102838	0.0794915	-0.0233468	4.52042e-26	4.99299e-21
B-in	ENSG00000236283	nan	0.0163236	0.0061964	-0.0101272	6.30668e-22	6.96598e-17
B-in	ENSG00000169507	SLC38A11	0.0366935	0.024065	-0.0126286	2.38544e-32	2.63481e-27
B-in	ENSG00000153253	SCN3A	0.0334709	0.0299229	-0.00354795	8.23457e-27	9.09541e-22
B-in	ENSG00000115339	GALNT3	0.0116153	0.00904226	-0.00257302	1.13223e-15	1.25059e-10
B-in	ENSG00000123607	TTC21B	0.0314487	0.0167642	-0.0146845	1.2677e-35	1.40023e-30
B-in	ENSG00000172292	CERS6	0.0152641	0.0111776	-0.00408654	3.17102e-23	3.50252e-18
B-in	ENSG00000138398	PPIG	0.244531	0.216044	-0.0284868	1.4078e-09	0.000155497
B-in	ENSG00000138385	SSB	0.145767	0.140851	-0.00491546	1.97128e-10	2.17736e-05
B-in	ENSG00000138382	METTL5	0.0750461	0.0550357	-0.0200104	1.00068e-31	1.10529e-26
B-in	ENSG00000144357	UBR3	0.021867	0.0154354	-0.00643162	1.63203e-32	1.80265e-27
B-in	ENSG00000115806	GORASP2	0.033266	0.0285596	-0.00470636	1.31897e-28	1.45686e-23
B-in	ENSG00000198586	TLK1	0.129556	0.120361	-0.00919441	2.42504e-11	2.67855e-06
B-in	ENSG00000123600	METTL8	0.0846585	0.0688475	-0.015811	1.82734e-20	2.01837e-15
B-in	ENSG00000115827	DCAF17	0.00959412	0.0103229	0.000728798	2.45261e-16	2.70901e-11
B-in	ENSG00000077380	DYNC1I2	0.086756	0.0836505	-0.00310544	5.96834e-16	6.59227e-11
B-in	ENSG00000128708	HAT1	0.0434418	0.0429853	-0.000456457	2.56137e-29	2.82914e-24
B-in	ENSG00000172878	METAP1D	0.0321291	0.028016	-0.00411307	3.41342e-25	3.77026e-20
B-in	ENSG00000232788	ITGA6-AS1	0.0163908	0.0121364	-0.00425437	3.70938e-22	4.09716e-17
B-in	ENSG00000225205	ENSG00000225205	0.00985828	0.00390718	-0.0059511	1.27443e-18	1.40766e-13
B-in	ENSG00000152256	PDK1	0.0314651	0.0339365	0.00247141	7.38665e-25	8.15885e-20
B-in	ENSG00000091436	MAP3K20	0.0116946	0.00956977	-0.0021248	1.90031e-18	2.09897e-13
B-in	ENSG00000172845	SP3	0.0559847	0.0384072	-0.0175776	2.0311e-33	2.24344e-28
B-in	ENSG00000138430	OLA1	0.0821154	0.0628895	-0.0192259	1.42058e-26	1.56908e-21
B-in	ENSG00000138433	CIR1	0.133421	0.105951	-0.0274699	6.24762e-16	6.90074e-11
B-in	ENSG00000163328	GPR155	0.0261182	0.0190144	-0.00710384	7.17864e-29	7.9291e-24
B-in	ENSG00000115935	WIPF1	0.150524	0.128919	-0.0216053	2.20363e-14	2.43399e-09
B-in	ENSG00000115966	ATF2	0.0225279	0.0192257	-0.00330214	3.26283e-22	3.60392e-17
B-in	ENSG00000154518	ATP5MC3	0.23083	0.182407	-0.0484228	9.95238e-16	1.09928e-10
B-in	ENSG00000144320	LNPK	0.0135041	0.00843432	-0.00506975	1.58393e-18	1.74952e-13
B-in	ENSG00000128654	MTX2	0.0201515	0.0197593	-0.000392206	1.9844e-23	2.19184e-18
B-in	ENSG00000163364	LINC01116	0.0236572	0.0185919	-0.00506529	2.08086e-26	2.29839e-21
B-in	ENSG00000229337	nan	0.0148413	0.0106564	-0.00418497	1.39735e-19	1.54343e-14
B-in	ENSG00000170144	HNRNPA3	0.292312	0.247045	-0.0452671	6.59162e-10	7.28071e-05
B-in	ENSG00000116044	NFE2L2	0.0571734	0.0393409	-0.0178325	3.76266e-30	4.15601e-25
B-in	ENSG00000018510	AGPS	0.0221402	0.013467	-0.00867321	1.07893e-29	1.19172e-24
B-in	ENSG00000223960	CHROMR	0.0104073	0.0185686	0.00816134	3.39763e-11	3.75282e-06
B-in	ENSG00000180228	PRKRA	0.0942159	0.0824849	-0.011731	2.01778e-23	2.22872e-18
B-in	ENSG00000116095	PLEKHA3	0.0391122	0.0480978	0.00898562	6.65442e-19	7.35007e-14
B-in	ENSG00000237298	TTN-AS1	0.0204055	0.0226735	0.00226794	1.46905e-22	1.62262e-17
B-in	ENSG00000155657	TTN	0.0292769	0.0186203	-0.0106566	2.84056e-31	3.13751e-26
B-in	ENSG00000163492	CCDC141	0.0180675	0.0120553	-0.00601217	2.77897e-22	3.06948e-17
B-in	ENSG00000187231	SESTD1	0.0622928	0.070335	0.00804225	1.84347e-21	2.03618e-16
B-in	ENSG00000163510	CWC22	0.0351843	0.0268253	-0.00835895	1.533e-30	1.69326e-25
B-in	ENSG00000170035	UBE2E3	0.0697817	0.0757234	0.00594178	5.11325e-17	5.64779e-12
B-in	ENSG00000115232	ITGA4	0.13563	0.115886	-0.0197439	1.21241e-14	1.33916e-09
B-in	ENSG00000077232	DNAJC10	0.130463	0.101783	-0.0286805	1.14418e-18	1.2638e-13
B-in	ENSG00000163002	NUP35	0.00952785	0.00797311	-0.00155474	3.96129e-14	4.3754e-09
B-in	ENSG00000237877	LINC01473	0.0209274	0.0138624	-0.00706497	1.29449e-28	1.42981e-23
B-in	ENSG00000065548	ZC3H15	0.164303	0.130882	-0.0334209	4.27363e-17	4.7204e-12
B-in	ENSG00000115368	WDR75	0.0184348	0.0117413	-0.00669346	3.97158e-27	4.38677e-22
B-in	ENSG00000138381	ASNSD1	0.0275992	0.0297774	0.00217821	4.76069e-30	5.25837e-25
B-in	ENSG00000151687	ANKAR	0.0556176	0.0512533	-0.00436429	2.76033e-23	3.04889e-18
B-in	ENSG00000128694	OSGEPL1	0.0111713	0.0100859	-0.00108536	2.22083e-15	2.45299e-10
B-in	ENSG00000128699	ORMDL1	0.176838	0.143874	-0.032964	5.1934e-15	5.73632e-10
B-in	ENSG00000064933	PMS1	0.0282145	0.0267183	-0.00149622	7.15281e-21	7.90057e-16
B-in	ENSG00000198130	HIBCH	0.0399369	0.0243109	-0.015626	7.49272e-34	8.27601e-29
B-in	ENSG00000115419	GLS	0.0504662	0.0447297	-0.00573646	1.31136e-27	1.44844e-22
B-in	ENSG00000115415	STAT1	0.0481675	0.0386406	-0.00952691	1.59664e-29	1.76355e-24
B-in	ENSG00000173559	NABP1	0.0168833	0.0130616	-0.00382168	2.80716e-23	3.10062e-18
B-in	ENSG00000196950	SLC39A10	0.0505155	0.0390679	-0.0114476	3.0732e-28	3.39447e-23
B-in	ENSG00000272211	nan	0.171278	0.143905	-0.0273722	4.66048e-15	5.14768e-10
B-in	ENSG00000119041	GTF3C3	0.0161837	0.00992028	-0.00626337	2.6896e-22	2.97077e-17
B-in	ENSG00000236977	ANKRD44-IT1	0.0774984	0.0622788	-0.0152196	8.08249e-27	8.92743e-22
B-in	ENSG00000115524	SF3B1	0.145446	0.125911	-0.0195359	8.81491e-15	9.73642e-10
B-in	ENSG00000115520	COQ10B	0.0522912	0.0462213	-0.00606992	1.19808e-30	1.32333e-25
B-in	ENSG00000144381	HSPD1	0.10223	0.0827486	-0.0194819	1.64734e-24	1.81955e-19
B-in	ENSG00000115541	HSPE1	0.196973	0.173153	-0.0238197	1.09034e-11	1.20432e-06
B-in	ENSG00000115540	MOB4	0.0477672	0.032578	-0.0151892	3.0056e-32	3.31981e-27
B-in	ENSG00000178074	C2orf69	0.0257404	0.0143946	-0.0113457	2.25847e-27	2.49457e-22
B-in	ENSG00000162971	TYW5	0.0299926	0.0212553	-0.00873731	7.30865e-29	8.07269e-24
B-in	ENSG00000162972	MAIP1	0.0112473	0.0118748	0.000627524	6.65758e-18	7.35356e-13
B-in	ENSG00000155729	KCTD18	0.0282194	0.0203657	-0.00785378	4.16466e-32	4.60003e-27
B-in	ENSG00000082153	BZW1	0.116954	0.106575	-0.0103796	7.37947e-16	8.15092e-11
B-in	ENSG00000013441	CLK1	0.236431	0.193537	-0.0428941	7.04818e-09	0.0007785
B-in	ENSG00000240344	PPIL3	0.0617257	0.050457	-0.0112687	1.61127e-25	1.77972e-20
B-in	ENSG00000115942	ORC2	0.0188677	0.0153676	-0.00350003	3.08616e-26	3.40879e-21
B-in	ENSG00000155744	HYCC2	0.0548596	0.0466219	-0.00823768	5.13891e-26	5.67614e-21
B-in	ENSG00000119013	NDUFB3	0.0934136	0.0766603	-0.0167534	9.83336e-22	1.08613e-16
B-in	ENSG00000003402	CFLAR	0.0862042	0.0625552	-0.023649	1.38653e-26	1.53147e-21
B-in	ENSG00000003400	CASP10	0.0125703	0.0134187	0.000848352	5.27512e-17	5.82658e-12
B-in	ENSG00000064012	CASP8	0.0570512	0.0669281	0.00987691	2.73726e-22	3.02342e-17
B-in	ENSG00000115993	TRAK2	0.0328615	0.0259441	-0.00691741	8.12752e-33	8.97718e-28
B-in	ENSG00000082146	STRADB	0.0643317	0.0495147	-0.0148169	3.42552e-26	3.78362e-21
B-in	ENSG00000003393	ALS2	0.011445	0.00772692	-0.00371808	5.70463e-19	6.30099e-14
B-in	ENSG00000116030	SUMO1	0.216019	0.169786	-0.0462331	1.95804e-15	2.16273e-10
B-in	ENSG00000055044	NOP58	0.0869765	0.0686137	-0.0183628	5.58709e-22	6.17117e-17
B-in	ENSG00000286223	nan	0.0227194	0.0294873	0.00676788	8.25066e-22	9.11319e-17
B-in	ENSG00000204217	BMPR2	0.013517	0.0114687	-0.00204829	4.07547e-20	4.50152e-15
B-in	ENSG00000138439	FAM117B	0.0285868	0.0215853	-0.00700149	1.17711e-26	1.30017e-21
B-in	ENSG00000163596	ICA1L	0.0783571	0.0740556	-0.00430148	3.6492e-19	4.03069e-14
B-in	ENSG00000138442	WDR12	0.0142029	0.00884893	-0.00535393	1.41297e-24	1.56068e-19
B-in	ENSG00000138380	CARF	0.0306096	0.030507	-0.000102524	1.24685e-27	1.3772e-22
B-in	ENSG00000144426	NBEAL1	0.0577645	0.0462389	-0.0115256	8.21541e-29	9.07425e-24
B-in	ENSG00000119004	CYP20A1	0.0977746	0.0887469	-0.00902764	2.32901e-15	2.57248e-10
B-in	ENSG00000138443	ABI2	0.0229752	0.0234841	0.000508979	5.60676e-27	6.19289e-22
B-in	ENSG00000114933	INO80D	0.0415058	0.0427293	0.0012234	3.54239e-21	3.91271e-16
B-in	ENSG00000023228	NDUFS1	0.0228647	0.0129679	-0.00989681	1.33172e-32	1.47094e-27
B-in	ENSG00000118246	FASTKD2	0.0277018	0.0173033	-0.0103985	1.03365e-26	1.14171e-21
B-in	ENSG00000118263	KLF7	0.0335251	0.0216999	-0.0118252	2.0598e-31	2.27513e-26
B-in	ENSG00000118260	CREB1	0.0807422	0.0597494	-0.0209929	1.12055e-28	1.2377e-23
B-in	ENSG00000144401	METTL21A	0.0878293	0.0705569	-0.0172724	2.88869e-22	3.19067e-17
B-in	ENSG00000224137	LINC01857	0.162804	0.132188	-0.0306163	6.21334e-20	6.86288e-15
B-in	ENSG00000163249	CCNYL1	0.0115185	0.0111796	-0.000338917	3.64915e-18	4.03064e-13
B-in	ENSG00000138413	IDH1	0.0182625	0.0160638	-0.00219871	1.99875e-22	2.2077e-17
B-in	ENSG00000115020	PIKFYVE	0.055177	0.04126	-0.013917	2.82822e-32	3.12388e-27
B-in	ENSG00000197713	RPE	0.0108414	0.00502322	-0.00581818	2.17722e-19	2.40483e-14
B-in	ENSG00000115365	LANCL1	0.0132711	0.0089428	-0.0043283	6.06076e-21	6.69435e-16
B-in	ENSG00000144451	SPAG16	0.0118708	0.0185555	0.00668466	3.30034e-16	3.64536e-11
B-in	ENSG00000138376	BARD1	0.0190076	0.0162354	-0.00277221	1.09447e-26	1.20889e-21
B-in	ENSG00000138363	ATIC	0.0432511	0.0313135	-0.0119377	3.39905e-27	3.75439e-22
B-in	ENSG00000115425	PECR	0.0137596	0.00474629	-0.00901334	2.95066e-27	3.25913e-22
B-in	ENSG00000079246	XRCC5	0.137256	0.119477	-0.0177787	2.57717e-18	2.84659e-13
B-in	ENSG00000127837	AAMP	0.0562542	0.03644	-0.0198142	7.82879e-30	8.64721e-25
B-in	ENSG00000127838	PNKD	0.136382	0.103491	-0.0328911	5.14467e-23	5.68249e-18
B-in	ENSG00000135926	TMBIM1	0.0469433	0.0290907	-0.0178525	4.74107e-32	5.2367e-27
B-in	ENSG00000144579	CTDSP1	0.0976854	0.0987796	0.00109428	7.34543e-19	8.11332e-14
B-in	ENSG00000144580	CNOT9	0.0339395	0.0340076	6.808e-05	1.4899e-27	1.64565e-22
B-in	ENSG00000074582	BCS1L	0.0195179	0.0133666	-0.0061513	6.26416e-31	6.91901e-26
B-in	ENSG00000135925	WNT10A	0.0220679	0.0119928	-0.0100751	9.03598e-25	9.9806e-20
B-in	ENSG00000187736	NHEJ1	0.0189579	0.018785	-0.000172876	2.29818e-23	2.53843e-18
B-in	ENSG00000115649	CNPPD1	0.0815571	0.0736277	-0.00792931	3.17634e-26	3.50839e-21
B-in	ENSG00000144567	RETREG2	0.064323	0.0398027	-0.0245203	9.58208e-37	1.05838e-31
B-in	ENSG00000158552	ZFAND2B	0.0723536	0.0513953	-0.0209582	2.63404e-30	2.9094e-25
B-in	ENSG00000198925	ATG9A	0.0152489	0.0124742	-0.00277479	4.03951e-21	4.4618e-16
B-in	ENSG00000163516	ANKZF1	0.0671089	0.0663056	-0.000803251	8.30436e-24	9.1725e-19
B-in	ENSG00000115661	STK16	0.0532202	0.0286402	-0.02458	5.56048e-34	6.14178e-29
B-in	ENSG00000127824	TUBA4A	0.112361	0.088607	-0.0237539	4.03878e-20	4.461e-15
B-in	ENSG00000135924	DNAJB2	0.0488502	0.0408158	-0.00803447	3.59729e-29	3.97335e-24
B-in	ENSG00000123992	DNPEP	0.0754149	0.0662269	-0.00918799	1.94419e-22	2.14744e-17
B-in	ENSG00000144591	GMPPA	0.0224276	0.0177039	-0.00472377	8.66585e-31	9.57177e-26
B-in	ENSG00000116120	FARSB	0.0235262	0.0275277	0.00400144	1.0729e-22	1.18506e-17
B-in	ENSG00000123983	ACSL3	0.0397941	0.0356711	-0.00412299	2.40078e-31	2.65176e-26
B-in	ENSG00000152056	AP1S3	0.03044	0.0272835	-0.00315652	1.41784e-24	1.56606e-19
B-in	ENSG00000085449	WDFY1	0.0173213	0.0222908	0.00496945	6.51425e-21	7.19525e-16
B-in	ENSG00000135900	MRPL44	0.0419949	0.0279504	-0.0140445	3.33423e-28	3.6828e-23
B-in	ENSG00000036257	CUL3	0.0680867	0.0662439	-0.00184278	3.90012e-21	4.30784e-16
B-in	ENSG00000135905	DOCK10	0.0366163	0.0355735	-0.00104279	6.19263e-33	6.84001e-28
B-in	ENSG00000144468	RHBDD1	0.0235927	0.0228554	-0.000737279	6.89219e-26	7.6127e-21
B-in	ENSG00000168958	MFF	0.143311	0.118525	-0.0247864	5.82122e-15	6.42977e-10
B-in	ENSG00000173744	AGFG1	0.0186718	0.0130464	-0.00562535	2.0914e-28	2.31004e-23
B-in	ENSG00000153827	TRIP12	0.0326602	0.0307757	-0.0018845	1.09611e-22	1.2107e-17
B-in	ENSG00000135899	SP110	0.372726	0.305091	-0.0676356	1.50327e-08	0.00166042
B-in	ENSG00000079263	SP140	0.142706	0.133695	-0.00901066	1.0836e-11	1.19687e-06
B-in	ENSG00000185404	SP140L	0.146192	0.123138	-0.0230536	1.31803e-15	1.45582e-10
B-in	ENSG00000067066	SP100	0.332264	0.274982	-0.0572815	3.82834e-08	0.00422856
B-in	ENSG00000135932	CAB39	0.0246342	0.0166402	-0.007994	4.19871e-27	4.63764e-22
B-in	ENSG00000135916	ITM2C	0.0939746	0.0697	-0.0242746	4.55838e-30	5.03492e-25
B-in	ENSG00000173692	PSMD1	0.041061	0.028595	-0.012466	2.00145e-34	2.21068e-29
B-in	ENSG00000224376	nan	0.0375909	0.0206625	-0.0169284	4.70859e-32	5.20082e-27
B-in	ENSG00000115053	NCL	0.380089	0.312253	-0.0678364	3.84627e-10	4.24836e-05
B-in	ENSG00000156973	PDE6D	0.0342185	0.0273547	-0.00686378	4.73563e-29	5.2307e-24
B-in	ENSG00000144524	COPS7B	0.031622	0.0206808	-0.0109412	2.71036e-33	2.9937e-28
B-in	ENSG00000144535	DIS3L2	0.0303975	0.0310482	0.000650695	1.72524e-22	1.90559e-17
B-in	ENSG00000221944	TIGD1	0.0207354	0.0261201	0.00538473	3.87522e-17	4.28034e-12
B-in	ENSG00000135930	EIF4E2	0.0501443	0.04319	-0.00695423	1.66643e-27	1.84064e-22
B-in	ENSG00000204120	GIGYF2	0.0314199	0.0247497	-0.0066702	4.48387e-26	4.95262e-21
B-in	ENSG00000168918	INPP5D	0.208914	0.145178	-0.0637364	4.58346e-17	5.06262e-12
B-in	ENSG00000085978	ATG16L1	0.00986888	0.0130085	0.00313958	4.20497e-15	4.64456e-10
B-in	ENSG00000077044	DGKD	0.0949389	0.0657897	-0.0291492	4.66352e-28	5.15104e-23
B-in	ENSG00000188042	ARL4C	0.0661144	0.04614	-0.0199744	4.1273e-29	4.55877e-24
B-in	ENSG00000198612	COPS8	0.0338527	0.0297539	-0.0040988	1.19962e-27	1.32502e-22
B-in	ENSG00000124831	LRRFIP1	0.259086	0.208601	-0.0504848	4.30962e-12	4.76015e-07
B-in	ENSG00000184182	UBE2F	0.0479766	0.0443816	-0.00359496	1.92905e-26	2.13071e-21
B-in	ENSG00000132330	SCLY	0.0103436	0.00700211	-0.0033415	8.64616e-19	9.55003e-14
B-in	ENSG00000132323	ILKAP	0.0541484	0.0360869	-0.0180615	2.48176e-35	2.7412e-30
B-in	ENSG00000065802	ASB1	0.023621	0.0298097	0.00618869	6.41599e-20	7.08672e-15
B-in	ENSG00000222020	HDAC4-AS1	0.0205851	0.00849699	-0.0120881	4.63506e-30	5.11961e-25
B-in	ENSG00000130414	NDUFA10	0.0980827	0.0829455	-0.0151373	3.63969e-18	4.02018e-13
B-in	ENSG00000172428	COPS9	0.196708	0.151653	-0.0450551	1.86204e-12	2.0567e-07
B-in	ENSG00000144504	ANKMY1	0.0148258	0.0168738	0.00204806	1.66317e-19	1.83703e-14
B-in	ENSG00000188542	DUSP28	0.0289511	0.0204772	-0.00847391	1.11708e-30	1.23386e-25
B-in	ENSG00000142327	RNPEPL1	0.0425737	0.0323303	-0.0102434	5.62918e-30	6.21766e-25
B-in	ENSG00000260942	CAPN10-DT	0.0149518	0.0096239	-0.00532794	1.18522e-24	1.30913e-19
B-in	ENSG00000142330	CAPN10	0.0161705	0.00928118	-0.00688936	2.6732e-23	2.95265e-18
B-in	ENSG00000122085	MTERF4	0.0883111	0.0770177	-0.0112934	4.82192e-19	5.326e-14
B-in	ENSG00000115687	PASK	0.0124356	0.0128326	0.000397027	6.26847e-21	6.92378e-16
B-in	ENSG00000115685	PPP1R7	0.0991756	0.0755339	-0.0236417	1.13681e-23	1.25565e-18
B-in	ENSG00000115677	HDLBP	0.0296033	0.0261996	-0.00340371	6.73043e-32	7.43403e-27
B-in	ENSG00000168385	SEPTIN2	0.0910798	0.0804102	-0.0106696	3.14384e-19	3.47249e-14
B-in	ENSG00000006607	FARP2	0.019263	0.0204779	0.00121487	3.5618e-21	3.93415e-16
B-in	ENSG00000115694	STK25	0.0511288	0.0485536	-0.00257517	3.34909e-26	3.6992e-21
B-in	ENSG00000176946	THAP4	0.0281978	0.0199691	-0.00822863	3.33183e-30	3.68014e-25
B-in	ENSG00000168397	ATG4B	0.0463343	0.0417081	-0.00462623	9.4819e-24	1.04731e-18
B-in	ENSG00000168393	DTYMK	0.0347895	0.0381853	0.00339586	1.00302e-27	1.10787e-22
B-in	ENSG00000168395	ING5	0.0477106	0.0356843	-0.0120263	1.50735e-32	1.66493e-27
B-in	ENSG00000180902	D2HGDH	0.0188708	0.0159398	-0.00293102	1.77032e-22	1.95539e-17
B-in	ENSG00000134121	CHL1	0.0125937	0.0181784	0.0055847	4.28224e-12	4.72991e-07
B-in	ENSG00000072756	TRNT1	0.0211761	0.0154352	-0.00574098	1.68086e-25	1.85658e-20
B-in	ENSG00000113851	CRBN	0.0834215	0.0576996	-0.0257219	2.19127e-25	2.42034e-20
B-in	ENSG00000144455	SUMF1	0.0134521	0.00909597	-0.00435613	1.76352e-25	1.94787e-20
B-in	ENSG00000134108	ARL8B	0.0257289	0.0153366	-0.0103923	2.38821e-31	2.63787e-26
B-in	ENSG00000134109	EDEM1	0.0392911	0.0272851	-0.0120061	2.31232e-31	2.55405e-26
B-in	ENSG00000206573	THUMPD3-AS1	0.167568	0.141349	-0.026219	2.4947e-14	2.75549e-09
B-in	ENSG00000134077	THUMPD3	0.0207543	0.0140524	-0.0067019	1.46503e-28	1.61818e-23
B-in	ENSG00000168137	SETD5	0.10144	0.0776302	-0.0238095	2.32272e-23	2.56554e-18
B-in	ENSG00000163719	MTMR14	0.0702273	0.047152	-0.0230753	3.58966e-29	3.96493e-24
B-in	ENSG00000114026	OGG1	0.0270637	0.025745	-0.0013187	1.84106e-23	2.03353e-18
B-in	ENSG00000171148	TADA3	0.0897472	0.0842325	-0.00551473	3.1504e-18	3.47974e-13
B-in	ENSG00000241553	ARPC4	0.283008	0.200205	-0.0828033	1.1843e-16	1.3081e-11
B-in	ENSG00000214021	TTLL3	0.0170391	0.0152275	-0.00181158	3.66183e-24	4.04464e-19
B-in	ENSG00000156990	RPUSD3	0.0421607	0.0326239	-0.00953671	6.6796e-28	7.37788e-23
B-in	ENSG00000171135	JAGN1	0.0589616	0.0491159	-0.00984578	1.16124e-26	1.28264e-21
B-in	ENSG00000163703	CRELD1	0.0324324	0.0306343	-0.00179809	2.69178e-21	2.97318e-16
B-in	ENSG00000125037	EMC3	0.0822443	0.0668833	-0.015361	6.60082e-24	7.29087e-19
B-in	ENSG00000144554	FANCD2	0.0212732	0.019197	-0.00207624	3.17481e-22	3.5067e-17
B-in	ENSG00000254999	BRK1	0.313869	0.253606	-0.0602635	4.41126e-10	4.87241e-05
B-in	ENSG00000134086	VHL	0.110781	0.0971757	-0.0136055	2.02811e-18	2.24013e-13
B-in	ENSG00000157014	TATDN2	0.0105722	0.00961196	-0.000960278	3.86374e-17	4.26766e-12
B-in	ENSG00000157017	GHRL	0.0121692	0.00874076	-0.00342846	4.83021e-22	5.33516e-17
B-in	ENSG00000157020	SEC13	0.0406462	0.0259961	-0.0146501	2.05986e-29	2.2752e-24
B-in	ENSG00000197548	ATG7	0.0147948	0.0153872	0.000592392	3.17744e-23	3.50961e-18
B-in	ENSG00000144560	VGLL4	0.0221761	0.01068	-0.0114961	4.39337e-29	4.85265e-24
B-in	ENSG00000144559	TAMM41	0.016973	0.00999536	-0.00697763	1.98361e-23	2.19098e-18
B-in	ENSG00000154743	TSEN2	0.0257604	0.0189849	-0.00677551	5.61388e-31	6.20075e-26
B-in	ENSG00000075975	MKRN2	0.0324833	0.0347561	0.0022728	6.20701e-24	6.85589e-19
B-in	ENSG00000132155	RAF1	0.056825	0.0510742	-0.00575077	4.60044e-25	5.08137e-20
B-in	ENSG00000144711	IQSEC1	0.0871103	0.0535062	-0.033604	2.90901e-34	3.21312e-29
B-in	ENSG00000132182	NUP210	0.0632623	0.0497794	-0.0134829	2.46876e-31	2.72684e-26
B-in	ENSG00000163528	CHCHD4	0.00797287	0.0122726	0.00429975	4.89311e-12	5.40464e-07
B-in	ENSG00000170876	TMEM43	0.0216793	0.0123313	-0.00934792	4.53322e-32	5.00713e-27
B-in	ENSG00000154767	XPC	0.0638379	0.0553587	-0.00847914	6.32508e-27	6.9863e-22
B-in	ENSG00000170860	LSM3	0.207544	0.169082	-0.0384624	1.5214e-11	1.68045e-06
B-in	ENSG00000131389	SLC6A6	0.0162736	0.0119033	-0.00437028	2.62595e-20	2.90047e-15
B-in	ENSG00000154781	CCDC174	0.0553282	0.0465094	-0.00881874	1.35275e-25	1.49416e-20
B-in	ENSG00000225733	FGD5-AS1	0.0538245	0.0401179	-0.0137065	4.32704e-29	4.77939e-24
B-in	ENSG00000177463	NR2C2	0.0163451	0.0174875	0.0011424	1.39181e-22	1.53731e-17
B-in	ENSG00000131368	MRPS25	0.0586841	0.0616462	0.00296204	3.34883e-25	3.69892e-20
B-in	ENSG00000131381	RBSN	0.0177441	0.0134872	-0.00425687	2.90795e-23	3.21194e-18
B-in	ENSG00000131375	CAPN7	0.0256933	0.0202437	-0.00544959	4.69952e-28	5.1908e-23
B-in	ENSG00000131370	SH3BP5	0.178671	0.142455	-0.0362159	6.23576e-17	6.88764e-12
B-in	ENSG00000206562	METTL6	0.0156603	0.0100858	-0.00557455	2.14224e-29	2.36619e-24
B-in	ENSG00000144597	EAF1	0.01198	0.0109237	-0.00105636	4.23568e-21	4.67848e-16
B-in	ENSG00000131373	HACL1	0.0235453	0.0240619	0.000516519	6.34257e-22	7.00563e-17
B-in	ENSG00000169814	BTD	0.0184398	0.0122309	-0.00620888	1.0378e-25	1.14629e-20
B-in	ENSG00000206560	ANKRD28	0.0194311	0.0125215	-0.00690961	7.98699e-26	8.82195e-21
B-in	ENSG00000154813	DPH3	0.0326752	0.0321588	-0.000516441	6.51995e-27	7.20154e-22
B-in	ENSG00000154814	OXNAD1	0.0109535	0.00921007	-0.00174342	1.64039e-13	1.81188e-08
B-in	ENSG00000131378	RFTN1	0.0598707	0.0434879	-0.0163828	1.23459e-33	1.36366e-28
B-in	ENSG00000154822	PLCL2	0.0312518	0.0179286	-0.0133232	3.66442e-33	4.0475e-28
B-in	ENSG00000131374	TBC1D5	0.0584155	0.0480812	-0.0103343	4.19634e-23	4.63503e-18
B-in	ENSG00000182568	SATB1	0.0492326	0.0478145	-0.00141818	4.6693e-23	5.15743e-18
B-in	ENSG00000183960	KCNH8	0.0124721	0.0062791	-0.00619305	6.62669e-20	7.31945e-15
B-in	ENSG00000144566	RAB5A	0.0475458	0.0452279	-0.00231788	6.49418e-27	7.17308e-22
B-in	ENSG00000114166	KAT2B	0.0142219	0.0100113	-0.00421061	2.03161e-20	2.244e-15
B-in	ENSG00000129810	SGO1	0.0144578	0.0138325	-0.000625379	7.93401e-21	8.76343e-16
B-in	ENSG00000182247	UBE2E2	0.0865555	0.062019	-0.0245365	1.14159e-30	1.26093e-25
B-in	ENSG00000170142	UBE2E1	0.0677319	0.0542126	-0.0135193	1.12002e-28	1.2371e-23
B-in	ENSG00000174738	NR1D2	0.0234517	0.0165134	-0.0069383	1.0877e-28	1.2014e-23
B-in	ENSG00000077097	TOP2B	0.0477003	0.0371239	-0.0105764	4.89663e-36	5.40853e-31
B-in	ENSG00000151092	NGLY1	0.0925732	0.0868582	-0.00571497	6.64411e-19	7.33869e-14
B-in	ENSG00000033867	SLC4A7	0.0464502	0.0440927	-0.00235755	2.33326e-24	2.57718e-19
B-in	ENSG00000187118	CMC1	0.0405436	0.0443966	0.00385304	3.4912e-26	3.85617e-21
B-in	ENSG00000163512	AZI2	0.0192701	0.0185295	-0.000740579	1.34766e-18	1.48854e-13
B-in	ENSG00000163513	TGFBR2	0.0716133	0.0587973	-0.012816	1.20225e-22	1.32793e-17
B-in	ENSG00000163527	STT3B	0.0854584	0.0731418	-0.0123165	1.56467e-22	1.72824e-17
B-in	ENSG00000144645	OSBPL10	0.0645996	0.0666511	0.00205142	1.97517e-22	2.18165e-17
B-in	ENSG00000232490	OSBPL10-AS1	0.0582594	0.05132	-0.00693939	2.42988e-24	2.6839e-19
B-in	ENSG00000197385	ZNF860	0.0221117	0.0139099	-0.00820183	1.03304e-27	1.14104e-22
B-in	ENSG00000153551	CMTM7	0.0939026	0.0757039	-0.0181986	4.84449e-23	5.35093e-18
B-in	ENSG00000091317	CMTM6	0.134761	0.100131	-0.0346299	5.33232e-19	5.88976e-14
B-in	ENSG00000144635	DYNC1LI1	0.0393965	0.0346471	-0.00474943	3.24558e-29	3.58488e-24
B-in	ENSG00000182973	CNOT10	0.0259596	0.026595	0.000635385	1.4553e-23	1.60744e-18
B-in	ENSG00000170266	GLB1	0.0188386	0.0115922	-0.00724644	2.37366e-25	2.6218e-20
B-in	ENSG00000170275	CRTAP	0.0294837	0.0246669	-0.00481684	2.32269e-26	2.5655e-21
B-in	ENSG00000153560	UBP1	0.0240425	0.0257904	0.00174788	3.3041e-21	3.64951e-16
B-in	ENSG00000163539	CLASP2	0.0547975	0.05359	-0.00120745	6.61561e-17	7.30721e-12
B-in	ENSG00000170248	PDCD6IP	0.0697904	0.0577177	-0.0120727	2.22497e-22	2.45757e-17
B-in	ENSG00000168016	TRANK1	0.014463	0.0140496	-0.00041347	5.40022e-23	5.96476e-18
B-in	ENSG00000178567	EPM2AIP1	0.06013	0.0567381	-0.00339189	4.42363e-23	4.88607e-18
B-in	ENSG00000076242	MLH1	0.038053	0.0252614	-0.0127916	4.26107e-30	4.70652e-25
B-in	ENSG00000093167	LRRFIP2	0.0238749	0.0238055	-6.93406e-05	3.09454e-27	3.41804e-22
B-in	ENSG00000144674	GOLGA4	0.0849548	0.0709371	-0.0140177	1.16404e-31	1.28572e-26
B-in	ENSG00000136059	VILL	0.0171573	0.0137392	-0.00341811	5.81258e-22	6.42023e-17
B-in	ENSG00000060971	ACAA1	0.0735058	0.0603167	-0.0131891	2.53817e-28	2.80351e-23
B-in	ENSG00000172936	MYD88	0.0255228	0.0167988	-0.008724	7.58596e-26	8.379e-21
B-in	ENSG00000172939	OXSR1	0.0208746	0.0164371	-0.00443751	2.77777e-23	3.06815e-18
B-in	ENSG00000157036	EXOG	0.0708412	0.0565941	-0.0142471	4.19929e-26	4.63829e-21
B-in	ENSG00000114742	WDR48	0.0304073	0.0226741	-0.00773318	3.72384e-28	4.11313e-23
B-in	ENSG00000168026	TTC21A	0.0377305	0.0165304	-0.0212001	1.25971e-40	1.3914e-35
B-in	ENSG00000144655	CSRNP1	0.0551171	0.0474046	-0.00771241	3.01109e-24	3.32586e-19
B-in	ENSG00000144659	SLC25A38	0.0541944	0.0452289	-0.00896548	3.44078e-26	3.80048e-21
B-in	ENSG00000280739	EIF1B-AS1	0.0109824	0.0094765	-0.00150591	3.53742e-18	3.90722e-13
B-in	ENSG00000223797	ENSG00000223797	0.0196	0.0196522	5.22018e-05	6.86657e-24	7.5844e-19
B-in	ENSG00000168036	CTNNB1	0.083912	0.0987489	0.014837	1.20272e-11	1.32846e-06
B-in	ENSG00000182606	TRAK1	0.0480666	0.0291116	-0.018955	3.06593e-32	3.38644e-27
B-in	ENSG00000093183	SEC22C	0.0315068	0.0224381	-0.00906874	2.20732e-31	2.43807e-26
B-in	ENSG00000008324	SS18L2	0.0996948	0.073975	-0.0257198	4.49594e-21	4.96595e-16
B-in	ENSG00000114857	NKTR	0.204093	0.182169	-0.0219241	1.00664e-10	1.11187e-05
B-in	ENSG00000181061	HIGD1A	0.0361824	0.0229848	-0.0131976	5.5764e-31	6.15935e-26
B-in	ENSG00000163788	SNRK	0.0400546	0.0285909	-0.0114637	1.63333e-35	1.80408e-30
B-in	ENSG00000011198	ABHD5	0.0131501	0.00831328	-0.00483679	5.95714e-21	6.5799e-16
B-in	ENSG00000185219	ZNF445	0.0141483	0.0107377	-0.00341059	2.62067e-19	2.89464e-14
B-in	ENSG00000163807	KIAA1143	0.0710504	0.0605862	-0.0104642	8.32744e-26	9.19799e-21
B-in	ENSG00000169964	TMEM42	0.035971	0.0384705	0.00249947	3.62294e-23	4.00168e-18
B-in	ENSG00000163812	ZDHHC3	0.0312185	0.0221658	-0.0090527	7.16834e-32	7.91772e-27
B-in	ENSG00000075914	EXOSC7	0.0270714	0.0301188	0.00304732	3.24283e-22	3.58184e-17
B-in	ENSG00000144791	LIMD1	0.039024	0.0313217	-0.00770223	7.63319e-24	8.43116e-19
B-in	ENSG00000211456	SACM1L	0.0164469	0.00862351	-0.00782336	2.92122e-25	3.2266e-20
B-in	ENSG00000163818	LZTFL1	0.0108709	0.0140541	0.00318327	8.70692e-17	9.61714e-12
B-in	ENSG00000181555	SETD2	0.0522618	0.0360265	-0.0162353	2.11969e-36	2.34128e-31
B-in	ENSG00000114648	KLHL18	0.0227035	0.0153308	-0.00737267	8.01669e-24	8.85475e-19
B-in	ENSG00000260236	PTPN23-DT	0.0127072	0.00712904	-0.0055782	6.3075e-22	6.96688e-17
B-in	ENSG00000114650	SCAP	0.0158564	0.021262	0.00540557	5.80558e-16	6.41249e-11
B-in	ENSG00000163832	ELP6	0.0475441	0.0382012	-0.00934291	2.73455e-30	3.02042e-25
B-in	ENSG00000173473	SMARCC1	0.0924918	0.057929	-0.0345628	1.26751e-31	1.40001e-26
B-in	ENSG00000132153	DHX30	0.0425785	0.0327611	-0.00981735	3.68385e-30	4.06896e-25
B-in	ENSG00000047849	MAP4	0.0436718	0.0420473	-0.0016246	9.71172e-25	1.0727e-19
B-in	ENSG00000172113	NME6	0.0276356	0.0221193	-0.00551632	5.06946e-27	5.59942e-22
B-in	ENSG00000164054	SHISA5	0.127858	0.0994679	-0.0283904	7.47806e-21	8.25982e-16
B-in	ENSG00000010256	UQCRC1	0.0686019	0.0678538	-0.000748119	1.03565e-22	1.14392e-17
B-in	ENSG00000068745	IP6K2	0.0593966	0.0515369	-0.00785969	1.29544e-23	1.43087e-18
B-in	ENSG00000114302	PRKAR2A	0.0293404	0.0281588	-0.00118165	2.29419e-23	2.53402e-18
B-in	ENSG00000221883	ARIH2OS	0.0249821	0.0250344	5.2269e-05	3.13601e-21	3.46385e-16
B-in	ENSG00000177479	ARIH2	0.0570427	0.0454369	-0.0116058	4.71267e-32	5.20533e-27
B-in	ENSG00000178467	P4HTM	0.022981	0.0156942	-0.00728684	1.27034e-31	1.40314e-26
B-in	ENSG00000178252	WDR6	0.0345976	0.0237916	-0.010806	3.5865e-33	3.96143e-28
B-in	ENSG00000178149	DALRD3	0.0451128	0.0363043	-0.00880851	2.83411e-29	3.13039e-24
B-in	ENSG00000178057	NDUFAF3	0.0842946	0.0687245	-0.0155701	6.55092e-24	7.23575e-19
B-in	ENSG00000178035	IMPDH2	0.148292	0.11912	-0.0291721	3.13391e-19	3.46153e-14
B-in	ENSG00000198218	QRICH1	0.0344616	0.0280122	-0.00644943	2.07987e-29	2.2973e-24
B-in	ENSG00000172053	QARS1	0.136668	0.102093	-0.0345753	3.87222e-21	4.27703e-16
B-in	ENSG00000114316	USP4	0.0391997	0.0468098	0.00761008	1.91663e-23	2.11699e-18
B-in	ENSG00000233276	GPX1	0.328545	0.271385	-0.0571604	1.78358e-08	0.00197003
B-in	ENSG00000145022	TCTA	0.0481135	0.0349413	-0.0131722	2.93764e-33	3.24474e-28
B-in	ENSG00000145020	AMT	0.0157964	0.0206098	0.00481342	3.14746e-17	3.47649e-12
B-in	ENSG00000145029	NICN1	0.0178273	0.0162237	-0.00160365	1.8814e-22	2.07808e-17
B-in	ENSG00000164062	APEH	0.0243715	0.0319923	0.0076208	6.03197e-20	6.66255e-15
B-in	ENSG00000164068	RNF123	0.0106275	0.0128619	0.00223445	7.87341e-13	8.69649e-08
B-in	ENSG00000173540	GMPPB	0.021422	0.0165464	-0.00487567	2.55641e-24	2.82365e-19
B-in	ENSG00000176095	IP6K1	0.0419644	0.0305889	-0.0113754	4.25445e-35	4.69921e-30
B-in	ENSG00000182179	UBA7	0.0367848	0.0318492	-0.0049356	2.36149e-31	2.60836e-26
B-in	ENSG00000004534	RBM6	0.164337	0.128763	-0.0355749	4.29116e-17	4.73976e-12
B-in	ENSG00000003756	RBM5	0.116004	0.0882266	-0.0277769	2.29794e-22	2.53816e-17
B-in	ENSG00000114353	GNAI2	0.133804	0.100589	-0.0332154	6.02514e-19	6.65501e-14
B-in	ENSG00000214706	IFRD2	0.0454387	0.037651	-0.00778776	1.81824e-28	2.00832e-23
B-in	ENSG00000243477	NAA80	0.0155362	0.0173808	0.00184458	3.22278e-17	3.55969e-12
B-in	ENSG00000114383	TUSC2	0.0614974	0.0484959	-0.0130015	6.13428e-29	6.77556e-24
B-in	ENSG00000068028	RASSF1	0.0990969	0.0932788	-0.00581813	2.55172e-15	2.81848e-10
B-in	ENSG00000281358	RASSF1-AS1	0.012057	0.00986455	-0.00219248	9.71064e-17	1.07258e-11
B-in	ENSG00000114388	NPRL2	0.0310071	0.0202392	-0.0107679	1.12319e-32	1.24061e-27
B-in	ENSG00000114395	CYB561D2	0.0382679	0.0387449	0.000477043	1.35365e-21	1.49516e-16
B-in	ENSG00000126062	TMEM115	0.0169405	0.00922668	-0.00771387	3.18743e-23	3.52064e-18
B-in	ENSG00000271858	nan	0.024137	0.0297784	0.00564141	7.7503e-25	8.56052e-20
B-in	ENSG00000114735	HEMK1	0.0358106	0.0320569	-0.00375371	2.71555e-25	2.99944e-20
B-in	ENSG00000114738	MAPKAPK3	0.0201576	0.0141499	-0.00600769	2.01096e-22	2.22118e-17
B-in	ENSG00000145050	MANF	0.0416459	0.0385533	-0.00309263	1.89545e-33	2.0936e-28
B-in	ENSG00000259956	RBM15B	0.0200739	0.0104484	-0.00962557	1.11248e-29	1.22878e-24
B-in	ENSG00000145041	DCAF1	0.00937535	0.0118143	0.00243895	5.04523e-12	5.57266e-07
B-in	ENSG00000164080	RAD54L2	0.0264465	0.0181411	-0.00830539	1.39743e-24	1.54351e-19
B-in	ENSG00000164081	TEX264	0.0776673	0.06184	-0.0158273	6.73335e-25	7.43725e-20
B-in	ENSG00000114767	RRP9	0.0174687	0.0106159	-0.00685277	7.54348e-24	8.33208e-19
B-in	ENSG00000041880	PARP3	0.0104607	0.011773	0.00131231	6.04254e-19	6.67423e-14
B-in	ENSG00000114779	ABHD14B	0.159147	0.132461	-0.0266859	4.75578e-15	5.25295e-10
B-in	ENSG00000248487	ABHD14A	0.0354606	0.0340554	-0.00140518	6.35038e-27	7.01425e-22
B-in	ENSG00000243989	ACY1	0.0151596	0.011289	-0.0038706	7.75773e-21	8.56873e-16
B-in	ENSG00000247596	TWF2	0.0617124	0.0582914	-0.00342101	3.45287e-21	3.81384e-16
B-in	ENSG00000164088	PPM1M	0.0264319	0.0236504	-0.00278148	2.14727e-24	2.37174e-19
B-in	ENSG00000164091	WDR82	0.0419668	0.0256231	-0.0163436	5.91544e-33	6.53384e-28
B-in	ENSG00000163930	BAP1	0.0251353	0.017453	-0.00768234	9.03934e-26	9.98432e-21
B-in	ENSG00000010318	PHF7	0.0240644	0.0218923	-0.00217208	4.04422e-24	4.46701e-19
B-in	ENSG00000010322	NISCH	0.0307835	0.0199779	-0.0108056	1.85551e-29	2.04949e-24
B-in	ENSG00000168273	UQCC5	0.0583529	0.0520503	-0.00630257	7.21836e-29	7.97296e-24
B-in	ENSG00000163939	PBRM1	0.0614503	0.0569464	-0.00450393	2.04442e-26	2.25814e-21
B-in	ENSG00000163938	GNL3	0.0862281	0.0569343	-0.0292938	1.71407e-32	1.89326e-27
B-in	ENSG00000016864	GLT8D1	0.0213317	0.0250234	0.00369167	7.0252e-26	7.75961e-21
B-in	ENSG00000114902	SPCS1	0.287576	0.242241	-0.0453357	5.96763e-11	6.59148e-06
B-in	ENSG00000114904	NEK4	0.0112667	0.00761947	-0.00364724	1.00433e-20	1.10932e-15
B-in	ENSG00000163935	SFMBT1	0.0317661	0.0283433	-0.00342277	2.54633e-24	2.81253e-19
B-in	ENSG00000163932	PRKCD	0.0149473	0.0110844	-0.0038629	5.33157e-22	5.88893e-17
B-in	ENSG00000163931	TKT	0.110622	0.0914418	-0.0191799	2.8676e-22	3.16737e-17
B-in	ENSG00000272886	DCP1A	0.0582039	0.0484151	-0.00978875	2.36403e-26	2.61116e-21
B-in	ENSG00000113812	ACTR8	0.00979381	0.00721705	-0.00257676	1.56114e-15	1.72434e-10
B-in	ENSG00000113811	SELENOK	0.180043	0.129044	-0.0509991	3.58397e-17	3.95863e-12
B-in	ENSG00000180376	CCDC66	0.0793422	0.0698213	-0.00952095	3.99187e-21	4.40918e-16
B-in	ENSG00000163946	TASOR	0.0473278	0.0396983	-0.0076295	5.28593e-27	5.83853e-22
B-in	ENSG00000163947	ARHGEF3	0.0282107	0.0241488	-0.00406195	3.33799e-26	3.68695e-21
B-in	ENSG00000157500	APPL1	0.179715	0.154113	-0.0256023	2.10174e-12	2.32146e-07
B-in	ENSG00000174840	PDE12	0.0235602	0.0219403	-0.0016199	3.31298e-29	3.65932e-24
B-in	ENSG00000168374	ARF4	0.0577605	0.0578406	8.01282e-05	2.10055e-19	2.32015e-14
B-in	ENSG00000272146	ENSG00000272146	0.0100418	0.00525253	-0.00478927	5.1539e-19	5.69269e-14
B-in	ENSG00000174839	DENND6A	0.016693	0.00930825	-0.00738478	2.17915e-24	2.40696e-19
B-in	ENSG00000163681	SLMAP	0.0484325	0.0475787	-0.000853762	3.79299e-25	4.18951e-20
B-in	ENSG00000136068	FLNB	0.0191891	0.0109272	-0.00826191	6.27607e-25	6.93218e-20
B-in	ENSG00000163687	DNASE1L3	0.0227257	0.0131491	-0.00957654	1.33311e-23	1.47247e-18
B-in	ENSG00000168297	PXK	0.0694483	0.0537411	-0.0157072	5.39568e-26	5.95974e-21
B-in	ENSG00000168291	PDHB	0.0526521	0.035139	-0.0175131	1.62843e-34	1.79866e-29
B-in	ENSG00000189283	FHIT	0.0318897	0.0318392	-5.04785e-05	1.05463e-22	1.16489e-17
B-in	ENSG00000163634	THOC7	0.0991917	0.068515	-0.0306767	3.56955e-28	3.94271e-23
B-in	ENSG00000163635	ATXN7	0.0469445	0.0493024	0.00235789	9.40545e-21	1.03887e-15
B-in	ENSG00000163636	PSMD6	0.0553042	0.0445323	-0.0107719	7.05972e-30	7.79775e-25
B-in	ENSG00000144741	SLC25A26	0.0512717	0.0380744	-0.0131973	3.33451e-35	3.6831e-30
B-in	ENSG00000163376	KBTBD8	0.0126005	0.00609678	-0.00650373	3.75935e-18	4.15235e-13
B-in	ENSG00000172340	SUCLG2	0.0748355	0.0699443	-0.00489118	1.91285e-23	2.11282e-18
B-in	ENSG00000144747	TMF1	0.0872857	0.076129	-0.0111568	1.13609e-20	1.25485e-15
B-in	ENSG00000144744	UBA3	0.0435744	0.037111	-0.00646339	2.17511e-33	2.4025e-28
B-in	ENSG00000144746	ARL6IP5	0.19668	0.133786	-0.0628942	1.13563e-18	1.25435e-13
B-in	ENSG00000242094	FOXP1-IT1	0.0330921	0.0290502	-0.00404189	3.39484e-25	3.74974e-20
B-in	ENSG00000163602	RYBP	0.0194509	0.0170125	-0.00243842	6.94564e-24	7.67173e-19
B-in	ENSG00000163605	PPP4R2	0.0483361	0.0469719	-0.00136425	4.72522e-26	5.2192e-21
B-in	ENSG00000255423	EBLN2	0.0148872	0.00984284	-0.00504439	2.36631e-22	2.61368e-17
B-in	ENSG00000227124	ZNF717	0.0107588	0.0120633	0.00130444	3.73069e-14	4.12069e-09
B-in	ENSG00000114480	GBE1	0.0189199	0.017716	-0.00120392	1.81124e-24	2.00059e-19
B-in	ENSG00000083937	CHMP2B	0.0729381	0.0637103	-0.00922776	1.10388e-26	1.21928e-21
B-in	ENSG00000163320	CGGBP1	0.0944245	0.0800404	-0.0143841	5.84723e-20	6.45849e-15
B-in	ENSG00000175105	ZNF654	0.015553	0.0163428	0.000789798	1.29188e-21	1.42693e-16
B-in	ENSG00000179021	C3orf38	0.0468379	0.0293653	-0.0174726	1.94808e-33	2.15174e-28
B-in	ENSG00000169379	ARL13B	0.0104615	0.0102866	-0.000174813	1.269e-20	1.40166e-15
B-in	ENSG00000178694	NSUN3	0.0295748	0.0249027	-0.00467212	5.96634e-31	6.59007e-26
B-in	ENSG00000170854	RIOX2	0.0182872	0.0147493	-0.00353789	2.12945e-24	2.35206e-19
B-in	ENSG00000080822	CLDND1	0.0582544	0.0476638	-0.0105907	3.37154e-30	3.724e-25
B-in	ENSG00000184220	CMSS1	0.0554757	0.0389437	-0.016532	1.2487e-28	1.37924e-23
B-in	ENSG00000036054	TBC1D23	0.0163551	0.0105195	-0.00583566	5.02348e-23	5.54864e-18
B-in	ENSG00000114021	NIT2	0.0393769	0.0241122	-0.0152647	6.03069e-33	6.66114e-28
B-in	ENSG00000154174	TOMM70	0.0169683	0.0140095	-0.00295877	8.19537e-22	9.05212e-17
B-in	ENSG00000114354	TFG	0.0416289	0.0312319	-0.010397	4.57062e-33	5.04844e-28
B-in	ENSG00000138468	SENP7	0.0354549	0.0326048	-0.00285011	6.46309e-24	7.13874e-19
B-in	ENSG00000174173	TRMT10C	0.0862954	0.0620644	-0.024231	2.12333e-25	2.3453e-20
B-in	ENSG00000081154	PCNP	0.236997	0.205545	-0.0314519	8.55369e-10	9.44789e-05
B-in	ENSG00000066422	ZBTB11	0.0215803	0.0222957	0.000715383	6.88915e-24	7.60934e-19
B-in	ENSG00000144815	NXPE3	0.0206393	0.0250596	0.00442029	3.4788e-21	3.84247e-16
B-in	ENSG00000144802	NFKBIZ	0.0593536	0.0486777	-0.0106759	3.04292e-28	3.36103e-23
B-in	ENSG00000170017	ALCAM	0.0154099	0.00880147	-0.00660848	6.80144e-24	7.51246e-19
B-in	ENSG00000114423	CBLB	0.0403203	0.0338759	-0.00644441	2.01368e-26	2.22419e-21
B-in	ENSG00000114439	BBX	0.198136	0.167561	-0.030575	1.41327e-11	1.56101e-06
B-in	ENSG00000279277	nan	0.0165033	0.0101027	-0.00640063	4.68191e-23	5.17135e-18
B-in	ENSG00000196776	CD47	0.213858	0.177935	-0.0359225	9.64658e-12	1.0655e-06
B-in	ENSG00000271856	LINC01215	0.129747	0.118618	-0.011129	6.23449e-14	6.88625e-09
B-in	ENSG00000114446	IFT57	0.198862	0.169706	-0.0291562	4.61432e-10	5.0967e-05
B-in	ENSG00000198919	DZIP3	0.0440015	0.0304068	-0.0135947	6.15666e-31	6.80028e-26
B-in	ENSG00000153283	CD96	0.0296227	0.0180941	-0.0115286	9.85268e-28	1.08827e-22
B-in	ENSG00000144827	ABHD10	0.0284569	0.0175427	-0.0109143	1.86264e-31	2.05737e-26
B-in	ENSG00000174500	GCSAM	0.0212558	0.019571	-0.00168474	4.80814e-24	5.31078e-19
B-in	ENSG00000091972	CD200	0.0840589	0.0816748	-0.00238416	2.53343e-16	2.79827e-11
B-in	ENSG00000186265	BTLA	0.0818282	0.068156	-0.0136722	2.65297e-25	2.93031e-20
B-in	ENSG00000144848	ATG3	0.0608187	0.0617336	0.000914892	7.44703e-25	8.22554e-20
B-in	ENSG00000138459	SLC35A5	0.0101756	0.00863001	-0.00154561	6.63325e-21	7.32669e-16
B-in	ENSG00000163607	GTPBP8	0.0107312	0.00569865	-0.00503254	2.65992e-19	2.93798e-14
B-in	ENSG00000163608	NEPRO	0.0208987	0.0171201	-0.0037786	1.30032e-25	1.43625e-20
B-in	ENSG00000072858	SIDT1	0.0435585	0.0389679	-0.00459064	1.48948e-26	1.64519e-21
B-in	ENSG00000239453	SIDT1-AS1	0.0547239	0.0493784	-0.00534553	1.4673e-25	1.62069e-20
B-in	ENSG00000176542	USF3	0.0521348	0.0360506	-0.0160842	2.23102e-26	2.46425e-21
B-in	ENSG00000121579	NAA50	0.0408057	0.0384997	-0.00230598	9.34885e-27	1.03262e-21
B-in	ENSG00000114573	ATP6V1A	0.0154351	0.00925665	-0.00617844	2.50158e-24	2.7631e-19
B-in	ENSG00000184307	ZDHHC23	0.0154835	0.00918478	-0.00629877	6.45466e-21	7.12943e-16
B-in	ENSG00000163617	CCDC191	0.059985	0.0595891	-0.000395964	3.39762e-25	3.7528e-20
B-in	ENSG00000151576	QTRT2	0.027469	0.0271942	-0.000274815	1.12942e-22	1.24749e-17
B-in	ENSG00000241490	nan	0.0124466	0.00746038	-0.00498621	1.74877e-18	1.93158e-13
B-in	ENSG00000181722	ZBTB20	0.124109	0.109956	-0.0141532	4.58342e-15	5.06257e-10
B-in	ENSG00000121578	B4GALT4	0.0201438	0.0127184	-0.00742536	8.20942e-31	9.06763e-26
B-in	ENSG00000163389	POGLUT1	0.0194539	0.0183554	-0.00109853	1.03875e-22	1.14734e-17
B-in	ENSG00000113845	TIMMDC1	0.0399311	0.0370921	-0.00283894	4.08776e-26	4.51509e-21
B-in	ENSG00000138495	COX17	0.144753	0.111283	-0.03347	4.81097e-15	5.31391e-10
B-in	ENSG00000082701	GSK3B	0.0479709	0.0373413	-0.0106296	1.25197e-33	1.38285e-28
B-in	ENSG00000163428	LRRC58	0.0521965	0.0461776	-0.00601885	5.2088e-31	5.75333e-26
B-in	ENSG00000065518	NDUFB4	0.222344	0.181887	-0.0404571	5.34098e-10	5.89932e-05
B-in	ENSG00000144840	RABL3	0.00997884	0.00604246	-0.00393638	5.58686e-21	6.17091e-16
B-in	ENSG00000180353	HCLS1	0.220963	0.177703	-0.0432598	1.47934e-13	1.63399e-08
B-in	ENSG00000173230	GOLGB1	0.04395	0.0276345	-0.0163156	1.38418e-34	1.52888e-29
B-in	ENSG00000173226	IQCB1	0.0429166	0.0391455	-0.00377116	1.77037e-32	1.95545e-27
B-in	ENSG00000145088	EAF2	0.228136	0.189034	-0.0391012	4.99661e-10	5.51896e-05
B-in	ENSG00000163406	SLC15A2	0.0166537	0.0149409	-0.00171281	3.43127e-20	3.78998e-15
B-in	ENSG00000114013	CD86	0.039137	0.0280715	-0.0110655	8.52944e-29	9.42111e-24
B-in	ENSG00000160124	MIX23	0.0231068	0.023276	0.000169217	9.0369e-30	9.98162e-25
B-in	ENSG00000114023	FAM162A	0.0872901	0.0742437	-0.0130464	1.34868e-19	1.48967e-14
B-in	ENSG00000272758	WDR5B-DT	0.0149856	0.00605575	-0.00892982	1.98364e-24	2.19101e-19
B-in	ENSG00000114030	KPNA1	0.0298404	0.0235981	-0.00624233	1.52043e-23	1.67938e-18
B-in	ENSG00000138496	PARP9	0.0248276	0.00771531	-0.0171123	3.9755e-35	4.3911e-30
B-in	ENSG00000163840	DTX3L	0.0174267	0.0117885	-0.00563818	1.80263e-20	1.99107e-15
B-in	ENSG00000173200	PARP15	0.0687043	0.0600125	-0.00869183	4.70174e-29	5.19326e-24
B-in	ENSG00000173193	PARP14	0.174974	0.1601	-0.0148742	6.04025e-09	0.00066717
B-in	ENSG00000169087	HSPBAP1	0.0231153	0.014367	-0.00874836	1.96488e-26	2.17029e-21
B-in	ENSG00000206527	HACD2	0.0300711	0.0316271	0.00155599	2.34702e-28	2.59237e-23
B-in	ENSG00000239523	MYLK-AS1	0.0127338	0.0217604	0.00902655	1.10093e-17	1.21603e-12
B-in	ENSG00000175455	CCDC14	0.0778697	0.0710964	-0.00677326	6.57725e-23	7.26483e-18
B-in	ENSG00000114491	UMPS	0.0136205	0.00973408	-0.00388646	4.90548e-20	5.4183e-15
B-in	ENSG00000163848	ZNF148	0.0617839	0.0562932	-0.00549075	1.16653e-22	1.28848e-17
B-in	ENSG00000114520	SNX4	0.0209211	0.0217771	0.000855995	3.68251e-23	4.06748e-18
B-in	ENSG00000144909	OSBPL11	0.0381187	0.0327761	-0.00534261	3.42899e-28	3.78746e-23
B-in	ENSG00000114544	SLC41A3	0.0230087	0.0208418	-0.00216687	2.1264e-31	2.34869e-26
B-in	ENSG00000070476	ZXDC	0.0103913	0.00484727	-0.00554405	3.32651e-19	3.67427e-14
B-in	ENSG00000159685	CHCHD6	0.0153002	0.00679773	-0.0085025	3.19483e-24	3.52882e-19
B-in	ENSG00000163870	TPRA1	0.0130613	0.00844837	-0.0046129	1.06819e-17	1.17986e-12
B-in	ENSG00000114631	PODXL2	0.0103143	0.00757409	-0.00274017	1.43254e-19	1.5823e-14
B-in	ENSG00000114626	ABTB1	0.0701555	0.0649229	-0.0052326	3.85577e-25	4.25886e-20
B-in	ENSG00000058262	SEC61A1	0.0234336	0.017022	-0.00641161	3.63822e-26	4.01856e-21
B-in	ENSG00000175792	RUVBL1	0.0336375	0.0275188	-0.0061187	7.54077e-29	8.32908e-24
B-in	ENSG00000132394	EEFSEC	0.0359542	0.0211174	-0.0148368	2.62374e-33	2.89803e-28
B-in	ENSG00000163902	RPN1	0.0381027	0.0259034	-0.0121993	3.60787e-32	3.98504e-27
B-in	ENSG00000075785	RAB7A	0.133271	0.102253	-0.0310185	3.04563e-21	3.36402e-16
B-in	ENSG00000177646	ACAD9	0.0195794	0.0132293	-0.00635019	8.11335e-27	8.96152e-22
B-in	ENSG00000240682	ISY1	0.0498067	0.0346332	-0.0151735	8.01205e-30	8.84963e-25
B-in	ENSG00000181789	COPG1	0.0176921	0.0104857	-0.00720638	2.78552e-25	3.07672e-20
B-in	ENSG00000183624	HMCES	0.0461175	0.0338489	-0.0122686	4.22511e-28	4.6668e-23
B-in	ENSG00000184897	H1-10	0.157833	0.141127	-0.0167058	6.99384e-13	7.72498e-08
B-in	ENSG00000129071	MBD4	0.207736	0.181239	-0.0264972	1.20297e-09	0.000132873
B-in	ENSG00000163913	IFT122	0.00942009	0.00254675	-0.00687334	1.52866e-23	1.68847e-18
B-in	ENSG00000017260	ATP2C1	0.0156459	0.0132776	-0.00236829	3.60832e-22	3.98553e-17
B-in	ENSG00000034533	ASTE1	0.0237746	0.0162778	-0.00749674	4.38633e-32	4.84488e-27
B-in	ENSG00000198585	NUDT16	0.0196285	0.0145565	-0.00507202	9.83985e-24	1.08685e-18
B-in	ENSG00000114686	MRPL3	0.0452002	0.0457482	0.000547998	1.77136e-22	1.95654e-17
B-in	ENSG00000138246	DNAJC13	0.0136608	0.00881002	-0.00485077	1.36852e-21	1.51159e-16
B-in	ENSG00000081307	UBA5	0.0212519	0.0207594	-0.000492525	8.0798e-23	8.92446e-18
B-in	ENSG00000113971	NPHP3	0.0324122	0.0438112	0.011399	1.75387e-18	1.93721e-13
B-in	ENSG00000091527	CDV3	0.0558217	0.0539881	-0.00183352	3.52543e-26	3.89397e-21
B-in	ENSG00000163781	TOPBP1	0.0327188	0.0232219	-0.00949685	1.63213e-30	1.80275e-25
B-in	ENSG00000144867	SRPRB	0.0194238	0.0140612	-0.00536258	5.64146e-26	6.23122e-21
B-in	ENSG00000163785	RYK	0.0200156	0.0287709	0.00875529	2.26201e-20	2.49849e-15
B-in	ENSG00000129055	ANAPC13	0.0508841	0.0566973	0.0058132	1.12927e-21	1.24733e-16
B-in	ENSG00000182923	CEP63	0.054481	0.0289081	-0.025573	1.23216e-35	1.36097e-30
B-in	ENSG00000174579	MSL2	0.031966	0.0276314	-0.00433463	4.12795e-25	4.55948e-20
B-in	ENSG00000114054	PCCB	0.0108828	0.00880443	-0.00207841	7.17604e-18	7.92622e-13
B-in	ENSG00000118007	STAG1	0.0695297	0.0643619	-0.00516778	2.77018e-20	3.05977e-15
B-in	ENSG00000239213	NCK1-DT	0.0100206	0.00972025	-0.000300324	2.4691e-14	2.72722e-09
B-in	ENSG00000158092	NCK1	0.0640865	0.0524206	-0.0116659	6.48778e-26	7.16601e-21
B-in	ENSG00000114098	ARMC8	0.0518648	0.0529672	0.00110237	4.36911e-22	4.82586e-17
B-in	ENSG00000175110	MRPS22	0.0232013	0.0251523	0.00195099	3.21085e-25	3.54651e-20
B-in	ENSG00000184432	COPB2	0.0216001	0.015447	-0.00615309	4.15655e-28	4.59107e-23
B-in	ENSG00000114120	SLC25A36	0.0501574	0.053991	0.00383354	1.60704e-22	1.77504e-17
B-in	ENSG00000177311	ZBTB38	0.0236066	0.0166445	-0.00696214	2.711e-27	2.99441e-22
B-in	ENSG00000155903	RASA2	0.0673454	0.0679927	0.000647254	3.55639e-24	3.92818e-19
B-in	ENSG00000114125	RNF7	0.123559	0.100927	-0.0226327	5.62993e-20	6.21848e-15
B-in	ENSG00000069849	ATP1B3	0.0539586	0.0391931	-0.0147656	2.64709e-31	2.92382e-26
B-in	ENSG00000114126	TFDP2	0.0491521	0.0310433	-0.0181088	1.86163e-31	2.05624e-26
[truncated: 73,854 more rows]

## Sheet: S. Table 7
Supplementary Table 7: the distribution of XIST expression in male cells
[truncated: 14 more rows]

[truncated: 6 more sheets: S. Table 8, S. Table 9, S. Table 10, S. Table 11, S. Table 12, S. Table 13]
